# Supplementary material for: Gene enrichment and co-expression analysis shed light on transcriptional responses to Ralstonia solanacearum in tomato
Source: BMC Genomics. 2023 Mar 29;24:159. doi: 10.1186/s12864-023-09237-0 (PMC10061692; doi:10.1186/s12864-023-09237-0)
Supplement: Supplementary file 2 — Additional file 2: Table S1. Distribution of differentially expressed genes in resistant and susceptible tomato lines [file 12864_2023_9237_MOESM2_ESM.xlsx]

## Sheet: Table S1
Table S1 Distribution of differentially expressed genes in resistant and susceptible tomato lines
Gene expression patterns	Gene ID	RC_vs_RT FDR	RC_vs_RT log2FC	RC_vs_RT regulated	SC_vs_ST FDR	SC_vs_ST log2FC	SC_vs_ST regulated	NR
RC_vs_RT down-regulated and SC_vs_ST up-regulated	Solyc04g074440.1	2.86257e-07	-1.7814	down	0.00144838	1.056	up	PREDICTED: protein EXORDIUM-like [Solanum lycopersicum]
	Solyc12g096780.2	0.000864686	-1.32607	down	1.31962e-07	1.15837	up	PREDICTED: probable trans-2-enoyl-CoA reductase, mitochondrial [Solanum lycopersicum]
RC_vs_RT up-regulated and SC_vs_ST unchanged	Solanum_lycopersicum_newGene_1214	3.697e-06	1.00666	up	0.00547449	0.839306	normal	PREDICTED: ferruginol synthase-like [Solanum lycopersicum]
	Solanum_lycopersicum_newGene_1416	0.00374625	1.06258	up	0.829067	-0.0958114	normal	--
	Solanum_lycopersicum_newGene_1704	5.20967e-09	1.10851	up	0.0221847	0.587109	normal	--
	Solyc01g005220.3	0.00199389	1.1508	up	0.201584	0.472248	normal	PREDICTED: MACPF domain-containing protein At1g14780 [Solanum lycopersicum]
	Solyc01g005300.4	8.48337e-14	1.11566	up	8.01953e-21	0.860939	normal	PREDICTED: adagio protein 3 [Solanum lycopersicum]
	Solyc01g006380.2	4.77962e-10	1.34262	up	0.438244	0.184647	normal	PREDICTED: putative E3 ubiquitin-protein ligase LIN-2 [Solanum lycopersicum]
	Solyc01g006520.3	3.11707e-13	1.37332	up	2.31757e-05	0.938841	normal	PREDICTED: G-type lectin S-receptor-like serine/threonine-protein kinase LECRK2 [Solanum lycopersicum]
	Solyc01g008940.2	0.000286308	1.36092	up	0.0228085	0.762807	normal	hypothetical protein A4A49_32698 [Nicotiana attenuata]
	Solyc01g067120.4	5.61017e-07	1.16387	up	0.160399	0.462788	normal	PREDICTED: cullin-1-like isoform X1 [Solanum lycopersicum]
	Solyc01g067330.3	8.66284e-06	1.11105	up	0.016195	0.769117	normal	PREDICTED: CASP-like protein 1E2 [Solanum lycopersicum]
	Solyc01g068490.4	6.35932e-06	1.02579	up	0.0305928	0.751903	normal	PREDICTED: U-box domain-containing protein 44-like [Solanum lycopersicum]
	Solyc01g073660.3	3.47193e-13	1.00263	up	1.71349e-08	0.71782	normal	PREDICTED: major facilitator superfamily domain-containing protein 12 isoform X2 [Solanum lycopersicum]
	Solyc01g080220.3	2.79729e-14	1.16756	up	2.35457e-07	0.910962	normal	PREDICTED: endo-1,3;1,4-beta-D-glucanase-like [Solanum lycopersicum]
	Solyc01g088760.4	3.52592e-19	1.93245	up	1.00281e-05	0.988383	normal	PREDICTED: cytochrome P450 714C2-like [Solanum lycopersicum]
	Solyc01g089880.3	0.000203475	1.14647	up	0.0149482	0.783064	normal	PREDICTED: uncharacterized protein LOC101253128 [Solanum lycopersicum]
	Solyc01g090790.4	8.08812e-09	1.01327	up	5.71337e-05	0.541606	normal	PREDICTED: transcription factor UNE10 [Solanum lycopersicum]
	Solyc01g091050.4	5.0259e-08	1.01989	up	4.62251e-07	0.846216	normal	PREDICTED: pectinesterase 2 [Solanum lycopersicum]
	Solyc01g094210.2	5.7819e-15	1.47432	up	0.000116291	0.848913	normal	PREDICTED: (+)-neomenthol dehydrogenase [Solanum lycopersicum]
	Solyc01g099010.3	1.7654e-09	1.34827	up	1.25301e-09	0.926142	normal	PREDICTED: acetylajmalan esterase isoform X1 [Solanum lycopersicum]
	Solyc01g099150.5.1	4.14717e-08	1.10381	up	0.0181705	-0.465161	normal	lipoxygenase [Solanum lycopersicum]
	Solyc01g100980.4	6.42045e-08	1.06706	up	2.43429e-05	0.840339	normal	PREDICTED: polygalacturonase At1g48100 isoform X2 [Solanum lycopersicum]
	Solyc01g102610.3	8.79845e-13	1.12563	up	7.73675e-05	0.663783	normal	PREDICTED: ferric reduction oxidase 6 [Solanum lycopersicum]
	Solyc01g107820.2	2.30692e-19	1.46174	up	0.00301744	0.991156	normal	scopoletin glucosyltransferase [Solanum lycopersicum]
	Solyc01g108190.3	6.71754e-06	1.08249	up	3.91407e-05	0.9695	normal	PREDICTED: calmodulin-like protein 1 isoform X3 [Solanum lycopersicum]
	Solyc01g109090.2	2.1621e-07	1.42393	up	0.0010847	0.862713	normal	PREDICTED: uncharacterized protein LOC104106916 [Nicotiana tomentosiformis]
	Solyc01g109120.3	3.28745e-06	1.14072	up	0.00547759	0.684392	normal	PREDICTED: myosin heavy chain kinase B [Solanum lycopersicum]
	Solyc01g109860.3	2.38864e-05	1.00124	up	0.0488172	0.591639	normal	PREDICTED: phosphatidylinositol/phosphatidylcholine transfer protein SFH12-like [Solanum lycopersicum]
	Solyc01g112190.3	5.95163e-08	1.49063	up	0.031205	0.626732	normal	PREDICTED: protein NLP2 [Solanum lycopersicum]
	Solyc02g032660.3	5.87569e-13	1.77835	up	0.00528096	0.922132	normal	PREDICTED: protein DETOXIFICATION 40 [Solanum lycopersicum]
	Solyc02g032950.3	0.00791207	1.05432	up	0.186951	0.488926	normal	PREDICTED: WRKY transcription factor 6 [Solanum lycopersicum]
	Solyc02g036350.3	1.93856e-11	1.13002	up	2.2226e-07	0.589514	normal	1-aminocyclopropane-1-carboxylate oxidase [Solanum lycopersicum]
	Solyc02g063450.4	1.6183e-10	1.02948	up	0.221404	0.206883	normal	PREDICTED: glycine-rich domain-containing protein 2-like isoform X1 [Solanum lycopersicum]
	Solyc02g070890.3	5.45488e-06	1.04894	up	1.66418e-05	0.892873	normal	PREDICTED: LRR receptor-like serine/threonine-protein kinase FLS2 [Solanum lycopersicum]
	Solyc02g071080.3	3.69508e-10	1.15192	up	0.00342281	0.884562	normal	PREDICTED: probable purine permease 10 isoform X2 [Solanum lycopersicum]
	Solyc02g071350.3	0.000141031	1.05431	up	0.00627462	0.871123	normal	PREDICTED: ABC transporter B family member 9-like [Solanum lycopersicum]
	Solyc02g071380.2	8.98844e-15	1.03253	up	1.56451e-05	0.682374	normal	PREDICTED: protein SRG1 [Solanum lycopersicum]
	Solyc02g072540.3	2.75122e-05	1.0285	up	0.301081	0.24175	normal	PREDICTED: CBL-interacting serine/threonine-protein kinase 20 [Solanum lycopersicum]
	Solyc02g076690.3	1.10739e-08	1.01505	up	1.34384e-08	0.79581	normal	PREDICTED: low-temperature-induced cysteine proteinase-like [Solanum lycopersicum]
	Solyc02g077100.3	3.40055e-07	1.05928	up	1.81662e-08	0.839148	normal	PREDICTED: phospholipase A1-II 1-like [Solanum lycopersicum]
	Solyc02g077140.3	1.00613e-08	1.08759	up	4.16518e-11	0.980084	normal	PREDICTED: phospholipase A1-II 1-like [Solanum pennellii]
	Solyc02g079490.3	2.18011e-08	1.17932	up	0.0159985	0.838041	normal	PREDICTED: shikimate O-hydroxycinnamoyltransferase [Solanum lycopersicum]
	Solyc02g080220.3	3.01245e-07	1.02542	up	2.89888e-06	0.991893	normal	PREDICTED: pectinesterase-like [Solanum lycopersicum]
	Solyc02g081970.4	9.64191e-13	1.1957	up	1.78009e-05	0.917753	normal	PREDICTED: vacuolar-sorting receptor 6-like [Solanum lycopersicum]
	Solyc02g083280.4	3.35786e-22	1.12296	up	8.39532e-07	0.576886	normal	PREDICTED: thiosulfate sulfurtransferase 16, chloroplastic isoform X2 [Solanum lycopersicum]
	Solyc02g086970.4	1.28224e-09	1.33432	up	1.09922e-12	0.838042	normal	PREDICTED: aldehyde dehydrogenase family 2 member B7, mitochondrial [Solanum lycopersicum]
	Solyc02g086980.3	1.73975e-30	1.90804	up	0.0769346	0.585752	normal	PREDICTED: putative cyclic nucleotide-gated ion channel 18 [Solanum pennellii]
	Solyc02g089930.4	1.05027e-13	1.26388	up	2.10375e-05	0.9647	normal	PREDICTED: protein DA1-related 1 [Solanum lycopersicum]
	Solyc02g093220.3	1.56346e-11	1.05589	up	5.79085e-07	0.949225	normal	PREDICTED: F-box protein At5g67140 [Solanum lycopersicum]
	Solyc03g006620.3	3.43636e-06	1.30081	up	0.0360715	0.643089	normal	PREDICTED: uncharacterized protein LOC101263673 [Solanum lycopersicum]
	Solyc03g019650.3	1.64338e-07	1.02632	up	2.42618e-10	0.704006	normal	PREDICTED: protein NUCLEAR FUSION DEFECTIVE 4 isoform X1 [Solanum lycopersicum]
	Solyc03g025860.3	0.00220637	1.08754	up	0.0965968	0.611047	normal	PREDICTED: 25.3 kDa vesicle transport protein [Solanum lycopersicum]
	Solyc03g026130.3	3.65742e-06	1.02768	up	0.0138598	0.542168	normal	PREDICTED: probable (S)-N-methylcoclaurine 3&apos;-hydroxylase isozyme 2 [Solanum lycopersicum]
	Solyc03g033410.4	0.000301533	1.53727	up	0.00150284	0.997839	normal	PREDICTED: ubiquitin-conjugating enzyme E2 5B-like [Solanum lycopersicum]
	Solyc03g045070.1	4.28414e-08	1.2082	up	1.2987e-07	0.808861	normal	ammonium transporter 1 member 3 [Solanum lycopersicum]
	Solyc03g081240.3	4.04944e-12	1.02583	up	6.075e-20	0.951562	normal	PREDICTED: two-component response regulator-like APRR5 [Solanum lycopersicum]
	Solyc03g081270.2	6.72043e-05	1.06518	up	0.000863286	0.873465	normal	PREDICTED: two-component response regulator-like APRR5 [Solanum lycopersicum]
	Solyc03g082620.4	2.84016e-10	1.14056	up	0.163956	0.376461	normal	PREDICTED: metal-nicotianamine transporter YSL2-like isoform X1 [Solanum lycopersicum]
	Solyc03g083400.3	2.35855e-21	1.26853	up	0.00513865	0.665044	normal	PREDICTED: zinc finger protein CONSTANS-LIKE 6 isoform X1 [Solanum lycopersicum]
	Solyc03g096350.3	0.00024938	1.04246	up	0.000497418	0.975822	normal	PREDICTED: transcription factor DIVARICATA-like [Solanum lycopersicum]
	Solyc03g096770.1	1.0646e-06	1.09311	up	0.495107	0.179259	normal	PREDICTED: uncharacterized protein LOC101243684 [Solanum lycopersicum]
	Solyc03g111815.1	6.71993e-09	1.20426	up	0.00849571	0.927645	normal	PREDICTED: protein SIEVE ELEMENT OCCLUSION B-like [Solanum lycopersicum]
	Solyc03g113210.3	8.96242e-07	1.0663	up	2.09604e-05	0.815425	normal	PREDICTED: mitochondrial outer membrane protein porin of 36 kDa-like [Solanum lycopersicum]
	Solyc03g113430.3	2.06586e-22	1.23146	up	0.148398	0.338663	normal	PREDICTED: protein NRT1/ PTR FAMILY 2.11 [Solanum lycopersicum]
	Solyc03g113460.1	2.42748e-12	1.02539	up	0.00239735	0.523691	normal	PREDICTED: (-)-isopiperitenol/(-)-carveol dehydrogenase, mitochondrial-like [Solanum lycopersicum]
	Solyc03g113950.4	9.06622e-10	1.14452	up	5.30081e-06	0.84666	normal	PREDICTED: calmodulin-binding protein 60 B [Solanum lycopersicum]
	Solyc03g116630.3	4.18653e-05	1.00131	up	0.0306844	0.639332	normal	PREDICTED: uncharacterized protein LOC101253674 [Solanum lycopersicum]
	Solyc03g116700.4	0.00123524	1.03385	up	0.0113792	0.943328	normal	PREDICTED: cucumber peeling cupredoxin-like [Solanum lycopersicum]
	Solyc03g117800.4	1.11408e-07	1.00997	up	0.000583488	0.451549	normal	PREDICTED: protein ECERIFERUM 3 isoform X2 [Solanum lycopersicum]
	Solyc03g120570.3	0.000344864	1.15422	up	0.0125452	0.7207	normal	PREDICTED: protein NRT1/ PTR FAMILY 1.2-like isoform X2 [Solanum lycopersicum]
	Solyc03g122350.3	0.000492863	1.19677	up	0.0012219	0.802612	normal	PREDICTED: cytochrome P450 71A1-like [Solanum lycopersicum]
	Solyc03g123370.3	3.26582e-22	1.12496	up	4.82058e-11	0.953976	normal	PREDICTED: probable GTP diphosphokinase RSH2, chloroplastic [Solanum lycopersicum]
	Solyc04g007320.3	2.55505e-06	1.46354	up	0.0172477	0.865379	normal	PREDICTED: TMV resistance protein N-like [Solanum lycopersicum]
	Solyc04g007790.3	2.36249e-06	1.04209	up	3.19582e-09	0.812676	normal	PREDICTED: kirola-like [Solanum lycopersicum]
	Solyc04g009980.4	6.24361e-05	1.29386	up	0.0300646	0.752362	normal	PREDICTED: protein LIGHT-DEPENDENT SHORT HYPOCOTYLS 1-like [Solanum lycopersicum]
	Solyc04g011670.3	0.000263848	1.0546	up	0.0055457	0.610487	normal	PREDICTED: TGACG-sequence-specific DNA-binding protein TGA-1A isoform X1 [Solanum lycopersicum]
	Solyc04g014410.4	0.0035683	1.04094	up	0.502659	0.263387	normal	PREDICTED: receptor-like cytosolic serine/threonine-protein kinase RBK1, partial [Solanum lycopersicum]
	Solyc04g039980.3	5.51197e-05	1.00192	up	0.225366	0.464474	normal	PREDICTED: putative disease resistance protein RGA1 [Solanum tuberosum]
	Solyc04g049340.3	2.29027e-06	1.09097	up	0.0281506	0.780222	normal	PREDICTED: uncharacterized protein LOC101258746 [Solanum lycopersicum]
	Solyc04g057930.4	2.30334e-10	1.01651	up	4.58677e-07	0.91894	normal	PREDICTED: probable receptor-like serine/threonine-protein kinase At5g57670 [Solanum lycopersicum]
	Solyc04g058110.3	7.68456e-11	1.30775	up	0.000225763	0.676352	normal	PREDICTED: G-type lectin S-receptor-like serine/threonine-protein kinase At1g11330 isoform X1 [Solanum lycopersicum]
	Solyc04g072031.1	0.000838853	1.24274	up	0.501905	0.3107	normal	PREDICTED: uncharacterized protein LOC101257656 isoform X1 [Solanum lycopersicum]
	Solyc04g076340.3	8.03003e-20	1.04756	up	1.11462e-06	0.675935	normal	PREDICTED: uncharacterized protein LOC101255390 [Solanum lycopersicum]
	Solyc04g076990.3	1.02176e-12	1.07718	up	0.00125138	0.517088	normal	PREDICTED: receptor-like protein kinase HAIKU2 [Solanum lycopersicum]
	Solyc04g078880.3	6.86346e-10	1.47576	up	0.000510255	0.913543	normal	PREDICTED: uncharacterized protein LOC101253889 [Solanum lycopersicum]
	Solyc04g079420.3	2.06432e-08	1.2726	up	0.000166065	0.79631	normal	PREDICTED: probable disease resistance protein At4g33300 [Solanum lycopersicum]
	Solyc04g080420.4	1.03482e-05	1.05457	up	0.0140586	0.535029	normal	PREDICTED: jacalin-related lectin 3-like [Solanum lycopersicum]
	Solyc04g080520.1	0.000314622	1.06248	up	3.1347e-06	0.940996	normal	PREDICTED: DNA-directed RNA polymerase II subunit RPB1 [Solanum lycopersicum]
	Solyc04g080700.4	1.70336e-20	1.15841	up	7.61636e-08	0.681921	normal	PREDICTED: bifunctional nuclease 2 [Solanum lycopersicum]
	Solyc04g080960.4	2.24722e-32	1.09978	up	1.89542e-24	0.973756	normal	pre-pro-cysteine proteinase precursor [Solanum lycopersicum]
	Solyc04g081290.3	1.46921e-05	1.18061	up	8.36653e-07	0.860337	normal	cytokinin riboside 5&apos;-monophosphate phosphoribohydrolase LOG1 [Solanum lycopersicum]
	Solyc04g081460.2	2.38318e-06	1.33217	up	0.0119276	0.785961	normal	hypothetical protein BC332_12088 [Capsicum chinense]
	Solyc04g082020.3	1.35274e-08	1.05024	up	4.24211e-05	0.613694	normal	Hop-interacting protein THI120 [Solanum lycopersicum]
	Solyc04g082480.3	8.86874e-16	1.20056	up	0.0316815	0.80178	normal	PREDICTED: protein NLP4 isoform X1 [Solanum lycopersicum]
	Solyc05g005520.1	0.00406921	1.02693	up	0.0896052	0.634679	normal	PREDICTED: protein phosphatase inhibitor 2-like [Solanum lycopersicum]
	Solyc05g006850.4	1.01617e-05	1.05747	up	0.00896675	0.885404	normal	PREDICTED: thioredoxin H4 [Solanum lycopersicum]
	Solyc05g006920.4	2.21252e-08	1.14387	up	0.000363925	0.698147	normal	PREDICTED: protein NRT1/ PTR FAMILY 2.13 [Solanum lycopersicum]
	Solyc05g007770.3	3.64292e-08	1.6302	up	0.00190245	0.723074	normal	NAC transcription factor family protein [Solanum lycopersicum]
	Solyc05g051580.3	1.14603e-06	1.12685	up	0.0261325	0.414272	normal	PREDICTED: BTB/POZ domain-containing protein DOT3 isoform X2 [Solanum lycopersicum]
	Solyc05g053660.3	0.00118056	1.09744	up	0.000165073	0.848826	normal	PREDICTED: transcription factor FAMA-like [Solanum lycopersicum]
	Solyc05g056170.3	4.49841e-22	1.07237	up	8.31117e-12	0.894079	normal	phenylalanine ammonia-lyase 2 [Solanum lycopersicum]
	Solyc06g006110.3	6.49503e-12	1.27503	up	0.00215459	0.91588	normal	PREDICTED: vacuolar cation/proton exchanger 3-like [Solanum lycopersicum]
	Solyc06g008760.1	0.000854653	1.13247	up	0.0131651	0.943409	normal	PREDICTED: glutaredoxin-C13-like [Solanum lycopersicum]
	Solyc06g009110.3	7.25945e-07	1.16163	up	0.00542511	0.805099	normal	PREDICTED: aspartic proteinase Asp1 isoform X2 [Solanum lycopersicum]
	Solyc06g049020.1	0.000475033	1.18214	up	0.149562	0.588015	normal	PREDICTED: uncharacterized protein LOC101254906 [Solanum lycopersicum]
	Solyc06g049030.4	4.66416e-07	1.16289	up	5.73895e-05	0.843292	normal	PREDICTED: RING-H2 finger protein ATL74-like isoform X2 [Solanum lycopersicum]
	Solyc06g051940.4	0.000895348	1.21846	up	0.252051	0.490746	normal	protein phosphatase 2C [Solanum lycopersicum]
	Solyc06g059710.3	3.30035e-08	1.07328	up	0.0047025	0.995323	normal	PREDICTED: stearoyl-[acyl-carrier-protein] 9-desaturase 6, chloroplastic-like [Solanum lycopersicum]
	Solyc06g061240.4	5.57347e-10	1.02508	up	0.000101202	0.638329	normal	PREDICTED: uncharacterized protein LOC101268004 [Solanum lycopersicum]
	Solyc06g066240.4	5.34465e-06	1.00138	up	0.790749	-0.0998068	normal	PREDICTED: premnaspirodiene oxygenase-like [Solanum lycopersicum]
	Solyc06g068040.3	6.13333e-07	1.11176	up	4.57649e-08	0.955158	normal	PREDICTED: probable polygalacturonase At1g80170 [Solanum lycopersicum]
	Solyc06g068620.3	1.54856e-09	1.12921	up	0.000101482	0.594678	normal	PREDICTED: uncharacterized protein LOC101254501 [Solanum lycopersicum]
	Solyc06g071820.3	5.62406e-12	1.20117	up	6.58284e-08	0.731139	normal	PREDICTED: BTB/POZ and TAZ domain-containing protein 1-like [Solanum lycopersicum]
	Solyc06g072350.3	1.3035e-06	1.03785	up	0.00955584	0.793016	normal	PREDICTED: CASP-like protein 4D1 [Solanum lycopersicum]
	Solyc07g006540.3	1.68556e-09	1.0013	up	1.48913e-09	0.844118	normal	PREDICTED: protein SUPPRESSOR OF MAX2 1 [Solanum lycopersicum]
	Solyc07g007330.1	1.07744e-07	1.00028	up	1.90838e-07	0.933684	normal	PREDICTED: uncharacterized protein LOC101254911 [Solanum lycopersicum]
	Solyc07g008020.3	2.35913e-08	1.30844	up	0.0325359	0.528641	normal	IAA35 [Solanum lycopersicum]
	Solyc07g016080.4	1.71993e-07	1.38972	up	0.0874006	0.646957	normal	PREDICTED: uncharacterized protein LOC101254913 isoform X2 [Solanum lycopersicum]
	Solyc07g018190.4	0.000163552	1.16506	up	0.00190542	0.811864	normal	PREDICTED: probable LRR receptor-like serine/threonine-protein kinase At3g47570 [Solanum tuberosum]
	Solyc07g038120.1	0.000409245	1.04024	up	0.00752861	0.810721	normal	PREDICTED: LOW QUALITY PROTEIN: beta-galactosidase [Solanum tuberosum]
	Solyc07g041010.3	3.01399e-06	1.04633	up	0.00488002	0.791008	normal	PREDICTED: uncharacterized protein LOC101261044 isoform X2 [Solanum lycopersicum]
	Solyc07g042500.4	3.08022e-13	1.25442	up	2.26737e-06	0.849176	normal	PREDICTED: uncharacterized protein LOC101258082 [Solanum lycopersicum]
	Solyc07g045160.3	9.43896e-05	1.17527	up	0.046967	0.501936	normal	PREDICTED: ATP-dependent 6-phosphofructokinase 6 isoform X1 [Solanum lycopersicum]
	Solyc07g045420.4	1.98044e-07	1.04544	up	8.53139e-11	0.801775	normal	PREDICTED: uncharacterized protein LOC101260838 [Solanum lycopersicum]
	Solyc07g049530.3	2.13535e-10	2.01355	up	0.0271725	0.838739	normal	1-aminocyclopropane-1-carboxylate oxidase 1 [Solanum lycopersicum]
	Solyc07g049645.1	1.05724e-06	1.18363	up	0.00069424	0.694013	normal	PREDICTED: benzyl alcohol O-benzoyltransferase [Solanum lycopersicum]
	Solyc07g051840.4	8.43937e-10	1.16586	up	0.00216225	0.758626	normal	PREDICTED: probable WRKY transcription factor 31 [Solanum lycopersicum]
	Solyc07g055660.2	2.52918e-13	1.53822	up	0.00637591	0.618429	normal	PREDICTED: uncharacterized protein LOC107023990 [Solanum pennellii]
	Solyc07g056420.4	2.31304e-08	1.04006	up	7.99604e-11	0.797859	normal	glutathione S-transferase-like protein [Solanum lycopersicum]
	Solyc07g056570.1	5.09313e-08	1.15472	up	1.36289e-07	0.742982	normal	nine-cis-epoxycarotenoid dioxygenase [Solanum lycopersicum]
	Solyc07g062510.2	1.13508e-05	1.06313	up	0.0829098	0.622344	normal	PREDICTED: cytochrome P450 CYP72A219-like [Solanum lycopersicum]
	Solyc07g063690.1	2.66564e-12	1.37885	up	0.000257947	0.785254	normal	PREDICTED: calcium-binding protein PBP1 [Solanum lycopersicum]
	Solyc07g063750.3	3.32873e-06	1.32984	up	0.0184431	0.78062	normal	PREDICTED: G-type lectin S-receptor-like serine/threonine-protein kinase At4g27290 [Solanum lycopersicum]
	Solyc08g007080.4	5.44591e-17	1.56872	up	8.64569e-05	0.916151	normal	PREDICTED: type I inositol polyphosphate 5-phosphatase 2-like isoform X1 [Solanum lycopersicum]
	Solyc08g013900.3	1.10807e-07	1.01814	up	0.0188752	0.435153	normal	PREDICTED: protein NLP9-like [Solanum lycopersicum]
	Solyc08g062220.3	4.44061e-05	1.08536	up	0.0135724	0.887436	normal	PREDICTED: UDP-glycosyltransferase 74F2-like [Solanum lycopersicum]
	Solyc08g067960.3	1.2213e-09	1.00382	up	2.15227e-08	0.762905	normal	PREDICTED: E3 ubiquitin-protein ligase MIEL1 [Solanum lycopersicum]
	Solyc08g074960.3	4.7755e-05	1.26313	up	0.484258	0.276763	normal	PREDICTED: protein NUCLEAR FUSION DEFECTIVE 4 [Solanum lycopersicum]
	Solyc08g075280.4	5.63617e-17	1.02628	up	0.0054635	0.460438	normal	PREDICTED: uncharacterized protein LOC101255324 [Solanum lycopersicum]
	Solyc08g076790.3	1.33054e-07	1.14666	up	0.00540099	0.657962	normal	PREDICTED: cinnamoyl-CoA reductase-like SNL6 isoform X2 [Solanum lycopersicum]
	Solyc08g077370.4	2.39564e-06	1.11503	up	0.334654	0.337656	normal	PREDICTED: probable purine permease 11 [Solanum lycopersicum]
	Solyc08g077440.3	2.95014e-21	1.0089	up	1.03899e-07	0.598332	normal	PREDICTED: lon protease homolog 2, peroxisomal isoform X1 [Solanum lycopersicum]
	Solyc08g078040.4	0.00318939	1.098	up	0.0143754	0.789678	normal	PREDICTED: uncharacterized protein LOC101244796 [Solanum lycopersicum]
	Solyc08g078210.3	5.63617e-17	1.10219	up	3.64883e-09	0.795455	normal	PREDICTED: nudix hydrolase 8 [Solanum lycopersicum]
	Solyc08g079200.1	7.37498e-09	1.13274	up	0.00088848	0.992795	normal	PREDICTED: 14 kDa proline-rich protein DC2.15-like [Solanum lycopersicum]
	Solyc08g081030.1	5.78361e-13	1.12643	up	2.83884e-06	0.627323	normal	PREDICTED: uncharacterized protein LOC101258773 [Solanum lycopersicum]
	Solyc09g008200.4	1.62369e-09	1.05678	up	3.95033e-07	0.895952	normal	PREDICTED: heavy metal-associated isoprenylated plant protein 3 [Solanum lycopersicum]
	Solyc09g008370.1	0.00123242	1.02454	up	0.0461541	0.743094	normal	PREDICTED: uncharacterized protein LOC101257997 [Solanum lycopersicum]
	Solyc09g008780.4	1.31595e-09	1.22859	up	1.39468e-07	0.663708	normal	PREDICTED: uncharacterized protein LOC101249675 [Solanum lycopersicum]
	Solyc09g010780.3	6.12125e-06	1.07691	up	0.0241455	0.618363	normal	PREDICTED: probable protein phosphatase 2C 23 [Solanum lycopersicum]
	Solyc09g011590.4	0.000761684	1.02661	up	0.0308394	0.744558	normal	PREDICTED: probable glutathione S-transferase [Solanum lycopersicum]
	Solyc09g014990.4	0.00561027	1.0613	up	0.0136831	0.880814	normal	PREDICTED: probable WRKY transcription factor 26 [Solanum lycopersicum]
	Solyc09g018170.4	0.000613551	1.0386	up	0.0189952	0.770574	normal	PREDICTED: probable serine/threonine-protein kinase WNK5 [Solanum lycopersicum]
	Solyc09g055660.3	6.42995e-05	1.30925	up	0.278586	0.350537	normal	PREDICTED: uncharacterized protein LOC101261955 [Solanum lycopersicum]
	Solyc09g064630.3	6.40115e-10	1.38156	up	0.000319943	0.942198	normal	PREDICTED: uncharacterized protein LOC101248132 [Solanum lycopersicum]
	Solyc09g072610.3	6.08477e-06	1.11758	up	0.0506346	-0.442321	normal	PREDICTED: long-chain-alcohol oxidase FAO2-like [Solanum lycopersicum]
	Solyc09g075210.3	4.45418e-07	1.0475	up	1.11839e-09	0.996906	normal	indole-3-acetic acid-induced protein ARG2 [Solanum lycopersicum]
	Solyc09g075400.4	0.00134856	1.26555	up	0.0143217	0.863626	normal	PREDICTED: DNA ligase 1-like isoform X2 [Solanum lycopersicum]
	Solyc09g082760.3	1.5161e-10	1.15088	up	0.00241615	0.898684	normal	PREDICTED: cyprosin [Solanum lycopersicum]
	Solyc09g083120.3	1.11068e-07	1.0894	up	1.76598e-07	0.832539	normal	PREDICTED: acylamino-acid-releasing enzyme-like isoform X1 [Solanum lycopersicum]
	Solyc09g089740.3	0.000138846	1.16315	up	0.0019341	0.744641	normal	PREDICTED: 1-aminocyclopropane-1-carboxylate oxidase homolog isoform X2 [Solanum lycopersicum]
	Solyc09g097800.2	6.70879e-06	1.12456	up	0.0315083	0.651265	normal	--
	Solyc10g006710.4	0.00020837	1.15755	up	0.136055	0.55616	normal	PREDICTED: G-type lectin S-receptor-like serine/threonine-protein kinase At4g27290 isoform X1 [Solanum lycopersicum]
	Solyc10g008500.4	2.02327e-12	1.18985	up	2.59124e-05	0.775499	normal	PREDICTED: protein SYM1 [Solanum lycopersicum]
	Solyc10g009550.3	3.09721e-05	1.18249	up	0.000178606	0.898552	normal	PREDICTED: probable WRKY transcription factor 30 [Solanum lycopersicum]
	Solyc10g052530.1	0.00535117	1.07673	up	0.76421	0.124562	normal	PREDICTED: auxin-responsive protein SAUR68-like [Solanum lycopersicum]
	Solyc10g054670.3	0.000465759	1.20556	up	0.0167716	0.838361	normal	--
	Solyc10g076550.1	0.000437757	1.10637	up	0.00197475	0.917196	normal	PREDICTED: LOW QUALITY PROTEIN: wall-associated receptor kinase 2-like [Solanum lycopersicum]
	Solyc10g078600.3	1.20848e-06	1.15597	up	5.94547e-06	0.786266	normal	jacalin-related lectin 3 [Solanum lycopersicum]
	Solyc10g080620.1	0.000179752	1.00915	up	0.00119676	0.864651	normal	hypothetical protein A4A49_39178 [Nicotiana attenuata]
	Solyc10g083340.3	0.00136834	1.05377	up	0.0066834	0.869078	normal	PREDICTED: myb-related protein 2 isoform X3 [Solanum lycopersicum]
	Solyc10g083380.2	1.72347e-14	1.25145	up	0.477012	0.17745	normal	PREDICTED: uncharacterized protein LOC101259007 isoform X2 [Solanum lycopersicum]
	Solyc10g084890.3	4.30086e-10	1.38466	up	0.00406998	0.980898	normal	PREDICTED: UDP-glucose iridoid glucosyltransferase-like [Solanum lycopersicum]
	Solyc10g085120.3	0.000140877	1.11699	up	0.0389593	0.549622	normal	PREDICTED: putative receptor-like protein kinase At3g47110 [Solanum lycopersicum]
	Solyc10g085870.1	0.000205072	1.01231	up	0.815408	-0.103595	normal	PREDICTED: UDP-glycosyltransferase 73C3-like [Solanum lycopersicum]
	Solyc10g086240.2	6.49439e-11	1.03586	up	0.0217917	0.705472	normal	PREDICTED: UDP-glycosyltransferase 86A1-like [Solanum lycopersicum]
	Solyc11g007130.2	0.000163377	1.21055	up	0.0581992	0.732118	normal	PREDICTED: hippocampus abundant transcript-like protein 1 [Solanum lycopersicum]
	Solyc11g007770.2	4.87771e-14	1.01798	up	1.15198e-05	0.611561	normal	PREDICTED: glycosyltransferase family protein 64 protein C5 [Solanum lycopersicum]
	Solyc11g008200.2	0.00246286	1.12183	up	0.00442714	0.929289	normal	PREDICTED: protein NUCLEAR FUSION DEFECTIVE 4-like [Solanum lycopersicum]
	Solyc11g008250.2	9.17397e-19	1.39566	up	2.07038e-11	0.913518	normal	PREDICTED: uncharacterized protein ycf45 [Solanum lycopersicum]
	Solyc11g010330.3	2.49414e-08	1.06702	up	0.000854128	0.846998	normal	PREDICTED: RING-H2 finger protein ATL52-like [Solanum lycopersicum]
	Solyc11g010940.2	0.00182939	1.04954	up	0.0078678	0.835158	normal	PREDICTED: dof zinc finger protein DOF5.7 [Solanum lycopersicum]
	Solyc11g012690.3	0.000895348	1.03624	up	0.034732	0.777716	normal	PREDICTED: heavy metal-associated isoprenylated plant protein 3-like isoform X2 [Solanum lycopersicum]
	Solyc11g012700.2	2.24495e-05	1.16937	up	0.102601	0.594122	normal	PREDICTED: oligopeptide transporter 3 [Solanum lycopersicum]
	Solyc11g017470.2	3.97274e-10	1.22385	up	5.94877e-05	0.67755	normal	NAC domain-containing protein 2-like [Solanum lycopersicum]
	Solyc11g069330.1	4.46502e-21	1.55203	up	9.48876e-05	0.518701	normal	PREDICTED: uncharacterized protein LOC101255858 [Solanum lycopersicum]
	Solyc11g069700.2	0.00120456	1.39395	up	0.0200993	0.795613	normal	PREDICTED: elongation factor 1-alpha-like [Solanum lycopersicum]
	Solyc12g005300.2	3.14292e-08	1.25701	up	1.58697e-08	0.979023	normal	PREDICTED: chlorophyllase-2, chloroplastic [Solanum lycopersicum]
	Solyc12g005880.2	1.68109e-05	1.08323	up	0.030175	0.511592	normal	PREDICTED: probable beta-1,3-galactosyltransferase 2 isoform X2 [Solanum lycopersicum]
	Solyc12g006760.1	1.48756e-05	1.65639	up	0.00972091	0.996783	normal	--
	Solyc12g006850.2	3.77628e-11	1.0426	up	3.69687e-05	0.821169	normal	potassium channel [Solanum lycopersicum]
	Solyc12g036390.2	1.35913e-09	1.421	up	0.0542291	0.608312	normal	PREDICTED: protein SAR DEFICIENT 1-like [Solanum lycopersicum]
	Solyc12g056410.2	7.36038e-07	1.13896	up	1.73859e-05	0.548372	normal	PREDICTED: F-box protein PP2-A13-like [Solanum lycopersicum]
	Solyc12g088670.2	4.05964e-31	1.06819	up	1.81669e-09	0.725818	normal	low-temperature-induced cysteine proteinase precursor [Solanum lycopersicum]
	Solyc12g095970.3	0.00582657	1.10264	up	0.0341796	0.750078	normal	PREDICTED: abscisic acid receptor PYL2-like [Solanum lycopersicum]
	Solyc12g098500.2	8.22575e-12	1.00477	up	6.33181e-05	0.535964	normal	PREDICTED: adenosylhomocysteinase [Solanum lycopersicum]
	Solyc12g098850.2	3.68271e-08	1.22794	up	0.285566	0.403195	normal	PREDICTED: NKAP family protein CG6066 [Solanum lycopersicum]
	Solyc12g099190.1	0.000760493	1.14581	up	0.0205995	0.768617	normal	vacuolar invertase inhibitor [Solanum lycopersicum]
	Solyc12g100180.2	1.29318e-07	1.01811	up	0.000676149	0.55038	normal	PREDICTED: pleiotropic drug resistance protein 1-like [Solanum lycopersicum]
RC_vs_RT unchanged and SC_vs_ST up-regulated	Solanum_lycopersicum_newGene_1249	0.000853056	0.800239	normal	4.5676e-08	1.06207	up	putative phytosulfokine peptide precursor [Solanum lycopersicum]
	Solanum_lycopersicum_newGene_1406	0.63386	0.237929	normal	8.12784e-40	1.90587	up	PREDICTED: proteinase inhibitor I-B [Solanum lycopersicum]
	Solanum_lycopersicum_newGene_1899	0.268292	0.255736	normal	2.14206e-10	1.00624	up	wound-induced protein WIN1-like precursor [Solanum lycopersicum]
	Solanum_lycopersicum_newGene_2414	0.0992618	-0.581258	normal	0.00470833	1.03143	up	--
	Solyc01g005420.2	0.0163567	0.60896	normal	6.4102e-10	1.09575	up	hypothetical protein BC332_20943 [Capsicum chinense]
	Solyc01g007220.4	3.00074e-08	0.86878	normal	1.08329e-05	1.00138	up	PREDICTED: NDR1/HIN1-like protein 12 [Solanum lycopersicum]
	Solyc01g008670.4	0.0171585	0.688547	normal	0.00024388	1.07349	up	PREDICTED: premnaspirodiene oxygenase-like [Solanum lycopersicum]
	Solyc01g010180.3	3.84775e-05	0.706449	normal	5.12965e-11	1.04284	up	PREDICTED: uncharacterized protein LOC101260464 [Solanum lycopersicum]
	Solyc01g066457.1	0.0389691	0.862053	normal	2.02837e-10	1.82284	up	PREDICTED: bifunctional epoxide hydrolase 2 [Solanum lycopersicum]
	Solyc01g073985.1	0.000466211	0.947474	normal	1.41625e-05	1.07906	up	PREDICTED: disease resistance protein RPM1-like isoform X1 [Solanum pennellii]
	Solyc01g080490.2	0.335153	0.404594	normal	0.000922042	1.08021	up	PREDICTED: uncharacterized protein LOC101268223 [Solanum lycopersicum]
	Solyc01g080910.2	0.527662	0.241609	normal	2.51367e-09	1.02523	up	PREDICTED: uncharacterized protein LOC101252815 [Solanum lycopersicum]
	Solyc01g081420.3	0.119308	0.350793	normal	4.74404e-05	1.10231	up	PREDICTED: uncharacterized protein LOC101254835 isoform X2 [Solanum lycopersicum]
	Solyc01g087790.2	0.000101891	0.471684	normal	1.66136e-22	1.18919	up	subtilisin-like serine protease family protein [Solanum lycopersicum]
	Solyc01g087850.2	2.06719e-08	0.766601	normal	1.59074e-23	1.47906	up	subtilisin-like protease precursor [Solanum lycopersicum]
	Solyc01g091170.3	0.460018	0.342195	normal	8.73913e-14	1.64069	up	arginase 2 [Solanum lycopersicum]
	Solyc01g091320.3	1.97124e-08	0.803159	normal	2.80536e-29	1.67694	up	PREDICTED: methylsterol monooxygenase 1-1-like [Solanum lycopersicum]
	Solyc01g096400.4	0.0633955	0.552809	normal	2.26505e-10	1.06647	up	PREDICTED: uncharacterized protein LOC101265170 [Solanum lycopersicum]
	Solyc01g096420.3	0.0247655	0.675636	normal	3.91687e-10	1.72174	up	NAD(P)H:quinone oxidoreductase [Solanum lycopersicum]
	Solyc01g098650.2	0.154692	0.386276	normal	7.1984e-10	1.23011	up	PREDICTED: GDSL esterase/lipase At1g54790 [Solanum lycopersicum]
	Solyc01g100010.3	0.219442	0.381783	normal	0.000541416	1.00438	up	PREDICTED: F-box protein PP2-B15-like [Solanum lycopersicum]
	Solyc01g104320.4	6.78711e-09	0.939955	normal	4.55653e-13	1.17523	up	PREDICTED: probable plastid-lipid-associated protein 4, chloroplastic isoform X2 [Solanum pennellii]
	Solyc01g105180.3	0.0546411	0.541557	normal	4.06853e-05	1.36469	up	PREDICTED: protein DA1 isoform X2 [Solanum lycopersicum]
	Solyc01g105310.3	0.0447056	0.842831	normal	8.35147e-05	1.33752	up	metacaspase 2 [Solanum lycopersicum]
	Solyc01g105600.3	0.0940932	0.690353	normal	0.00146457	1.08634	up	PREDICTED: uncharacterized protein LOC101265869 [Solanum lycopersicum]
	Solyc01g107980.3	9.2802e-05	0.819127	normal	1.73073e-09	1.16107	up	PREDICTED: U-box domain-containing protein 26-like [Solanum lycopersicum]
	Solyc01g109250.2	0.851198	-0.0820147	normal	6.64419e-05	1.19996	up	PREDICTED: uncharacterized protein LOC101261073 [Solanum lycopersicum]
	Solyc01g109420.3	0.140936	0.586132	normal	0.00104786	1.14132	up	PREDICTED: probable NAD(P)H dehydrogenase (quinone) FQR1-like 2 [Solanum lycopersicum]
	Solyc01g109810.2	0.0266213	0.777419	normal	0.000111885	1.19048	up	PREDICTED: uncharacterized protein LOC101244426 [Solanum lycopersicum]
	Solyc01g111980.3	7.99905e-06	0.688589	normal	8.08465e-15	1.11127	up	PREDICTED: lysine histidine transporter-like 8 [Solanum lycopersicum]
	Solyc01g150144.1	0.0805696	0.720664	normal	2.22351e-05	1.28802	up	PREDICTED: bifunctional epoxide hydrolase 2-like [Solanum pennellii]
	Solyc02g062500.3	0.012349	0.735235	normal	1.41227e-06	1.25574	up	PREDICTED: probable 2-oxoglutarate-dependent dioxygenase AOP1 [Solanum lycopersicum]
	Solyc02g067660.4	0.00226895	0.568069	normal	5.22589e-11	1.02665	up	PREDICTED: senescence-associated carboxylesterase 101 isoform X2 [Solanum lycopersicum]
	Solyc02g069420.4	0.167909	0.531279	normal	0.00544516	1.01315	up	PREDICTED: probable phospholipid-transporting ATPase 4 [Solanum lycopersicum]
	Solyc02g069490.4	8.24791e-05	0.7608	normal	4.49854e-33	1.63542	up	PREDICTED: delta(24)-sterol reductase-like [Solanum pennellii]
	Solyc02g070280.3	2.66089e-15	0.919391	normal	4.00607e-17	1.12676	up	PREDICTED: cationic amino acid transporter 1 [Solanum lycopersicum]
	Solyc02g076750.3	0.0612408	0.329263	normal	1.08804e-10	1.00371	up	PREDICTED: low-temperature-induced cysteine proteinase-like [Solanum lycopersicum]
	Solyc02g081120.4	0.664257	-0.221062	normal	6.57962e-08	1.23514	up	homeobox protein knotted-1-like LET6 [Solanum lycopersicum]
	Solyc02g081770.2	0.00251456	0.817106	normal	4.83368e-05	1.30469	up	PREDICTED: acetyl-CoA-benzylalcohol acetyltransferase-like [Solanum lycopersicum]
	Solyc02g082260.3	0.166832	0.431182	normal	4.92336e-20	1.47597	up	3-hydroxy-3-methylglutaryl-coenzyme A reductase 1 [Solanum lycopersicum]
	Solyc02g085145.1	0.58929	-0.270555	normal	9.32337e-07	1.52156	up	PREDICTED: protein RADIALIS-like 5 [Solanum lycopersicum]
	Solyc02g086210.4	0.000199424	0.827775	normal	2.62131e-06	1.41297	up	PREDICTED: LEAF RUST 10 DISEASE-RESISTANCE LOCUS RECEPTOR-LIKE PROTEIN KINASE-like 2.1 [Solanum lycopersicum]
	Solyc02g087060.4	0.000196692	0.871344	normal	4.44138e-06	1.14159	up	PREDICTED: WAT1-related protein At3g28050 [Solanum lycopersicum]
	Solyc02g087280.3	0.293667	0.268509	normal	2.53183e-09	1.38727	up	PREDICTED: protein NRT1/ PTR FAMILY 5.8 [Solanum lycopersicum]
	Solyc02g089170.4	0.0534848	0.64042	normal	0.00287134	1.08456	up	PREDICTED: alpha-1,4-glucan-protein synthase [UDP-forming] 1-like [Solanum lycopersicum]
	Solyc02g089620.3	8.44831e-06	0.707872	normal	0.000903858	1.03146	up	proline dehydrogenase [Solanum lycopersicum]
	Solyc02g089700.4	0.996787	-0.00226296	normal	0.00486891	1.05035	up	PREDICTED: protein trichome birefringence-like 19 isoform X2 [Solanum lycopersicum]
	Solyc02g090340.2	0.0408134	0.525948	normal	1.37187e-05	1.1145	up	PREDICTED: geraniol 8-hydroxylase-like [Solanum lycopersicum]
	Solyc02g093090.1	0.047959	0.488472	normal	9.07781e-06	1.22394	up	PREDICTED: protein IRX15-LIKE-like [Solanum lycopersicum]
	Solyc02g093710.1	0.0310135	0.542767	normal	6.62666e-06	1.18467	up	Hop-interacting protein THI031 [Solanum lycopersicum]
	Solyc02g093750.3	0.428367	0.323344	normal	0.000353107	1.28435	up	PREDICTED: glycosyltransferase family 92 protein RCOM_0530710-like [Solanum lycopersicum]
	Solyc02g093860.3	1.34754e-09	0.875622	normal	1.35226e-20	1.6599	up	PREDICTED: lysine histidine transporter 1 [Solanum lycopersicum]
	Solyc03g007870.3	0.025228	0.471639	normal	2.36656e-06	1.0081	up	PREDICTED: heavy metal-associated isoprenylated plant protein 3 [Solanum lycopersicum]
	Solyc03g025390.3	3.10705e-07	0.931134	normal	3.6785e-23	1.36896	up	PREDICTED: short-chain dehydrogenase TIC 32, chloroplastic [Solanum lycopersicum]
	Solyc03g025670.3	0.353527	0.428662	normal	0.000106809	1.28966	up	PREDICTED: uncharacterized protein LOC101252465 [Solanum lycopersicum]
	Solyc03g025680.3	0.000859815	0.771329	normal	0.000184014	1.00514	up	PREDICTED: uncharacterized protein LOC101252153 [Solanum lycopersicum]
	Solyc03g078630.3	1.37886e-06	0.873528	normal	1.89904e-09	1.16437	up	PREDICTED: polyubiquitin-like [Solanum lycopersicum]
	Solyc03g078640.1	0.0080201	0.401425	normal	1.18326e-13	1.11311	up	PREDICTED: protein AF-9-like [Solanum lycopersicum]
	Solyc03g093410.3	0.000249079	0.822278	normal	9.08379e-13	1.7256	up	PREDICTED: hexose carrier protein HEX6 [Solanum lycopersicum]
	Solyc03g093560.1	0.527637	-0.307974	normal	2.512e-07	1.6156	up	ethylene response factor 5 [Solanum lycopersicum]
	Solyc03g093610.1	0.0842954	-0.693129	normal	3.76155e-05	1.23251	up	ethylene-responsive transcription factor 1 [Solanum lycopersicum]
	Solyc03g097610.3	0.0137795	0.800976	normal	0.000747831	1.03532	up	PREDICTED: bidirectional sugar transporter SWEET10 [Solanum lycopersicum]
	Solyc03g097840.3	0.120492	0.400807	normal	0.000102218	1.19203	up	PREDICTED: mitochondrial phosphate carrier protein 3, mitochondrial [Solanum pennellii]
	Solyc03g098780.2	0.497436	-0.359252	normal	4.18332e-06	1.36164	up	PREDICTED: aspartic protease inhibitor 1-like [Solanum lycopersicum]
	Solyc03g112220.1	0.158421	0.366045	normal	8.98553e-10	1.07614	up	hypothetical protein BC332_08908 [Capsicum chinense]
	Solyc03g113250.4	0.00394338	0.777766	normal	4.17209e-08	1.28177	up	PREDICTED: protein NRT1/ PTR FAMILY 4.6 [Solanum lycopersicum]
	Solyc03g114350.1	0.0172227	0.793809	normal	2.33981e-05	1.23439	up	PREDICTED: uncharacterized protein LOC101245934 [Solanum lycopersicum]
	Solyc03g119250.4	1.02729e-05	0.995255	normal	1.141e-09	1.21381	up	PREDICTED: protein SAR DEFICIENT 1 [Solanum lycopersicum]
	Solyc04g005160.3	0.0871254	0.294171	normal	3.96275e-09	1.00958	up	PREDICTED: 6-phosphogluconate dehydrogenase, decarboxylating 3-like [Solanum lycopersicum]
	Solyc04g008330.1	0.0196979	0.759596	normal	5.62889e-06	1.0435	up	PREDICTED: zeatin O-glucosyltransferase-like [Solanum lycopersicum]
	Solyc04g013200.1	0.026534	0.592617	normal	0.000232384	1.03435	up	PREDICTED: uncharacterized protein LOC101247604 [Solanum lycopersicum]
	Solyc04g025040.1	0.0076884	0.737769	normal	5.41276e-09	1.03912	up	PREDICTED: RNA-binding protein FUS-like [Solanum lycopersicum]
	Solyc04g048900.3	0.000355792	0.64803	normal	2.63067e-10	1.41689	up	PREDICTED: calreticulin-3-like [Solanum lycopersicum]
	Solyc04g050620.3	0.0040092	0.481553	normal	2.32157e-26	1.37343	up	PREDICTED: cytochrome P450 CYP736A12-like [Solanum lycopersicum]
	Solyc04g051680.4	0.0547302	0.677904	normal	3.16082e-12	1.27923	up	PREDICTED: ras-related protein Rab7-like [Solanum lycopersicum]
	Solyc04g064530.1	0.00390586	0.868422	normal	5.30203e-08	1.74178	up	PREDICTED: uncharacterized protein LOC101258062 [Solanum lycopersicum]
	Solyc04g064610.3	0.00562465	0.619401	normal	6.51315e-12	1.21436	up	PREDICTED: bidirectional sugar transporter SWEET1-like [Solanum lycopersicum]
	Solyc04g072920.4	0.195315	0.447409	normal	1.71311e-05	1.1528	up	PREDICTED: probable trehalose-phosphate phosphatase J [Solanum lycopersicum]
	Solyc04g074950.3	1.02737e-05	0.744573	normal	7.60772e-07	1.02341	up	PREDICTED: esterase CG5412 isoform X3 [Solanum lycopersicum]
	Solyc04g076550.3	0.0240471	0.504976	normal	4.42226e-05	1.0429	up	PREDICTED: protein SABRE isoform X3 [Solanum lycopersicum]
	Solyc04g077380.2	0.404874	0.352836	normal	0.00125666	1.03964	up	PREDICTED: G-type lectin S-receptor-like serine/threonine-protein kinase At4g27290 [Solanum tuberosum]
	Solyc04g077980.1	0.106371	-0.714851	normal	6.53585e-08	1.67271	up	C2H2-type zinc finger protein [Solanum lycopersicum]
	Solyc04g079250.3	0.150307	0.587247	normal	0.000320165	1.30453	up	PREDICTED: patatin-like protein 2 [Solanum lycopersicum]
	Solyc04g080010.4	0.151533	0.411855	normal	1.89542e-24	1.29988	up	PREDICTED: hydroquinone glucosyltransferase [Solanum lycopersicum]
	Solyc04g080640.1	0.0016701	0.760858	normal	3.95208e-05	1.0288	up	PREDICTED: uncharacterized protein LOC101245645 [Solanum lycopersicum]
	Solyc04g082120.3	0.00126516	0.49942	normal	0.000132828	1.36105	up	PREDICTED: prolyl endopeptidase [Solanum lycopersicum]
	Solyc05g005290.4	0.000605926	0.887475	normal	6.86288e-08	1.16626	up	PREDICTED: probable inactive poly [ADP-ribose] polymerase SRO2 [Solanum lycopersicum]
	Solyc05g005670.1	0.292944	0.386234	normal	1.54893e-08	1.0832	up	PREDICTED: U-box domain-containing protein 19-like [Solanum lycopersicum]
	Solyc05g005960.3	1.49314e-05	0.725033	normal	2.24267e-15	1.10883	up	PREDICTED: protein NRT1/ PTR FAMILY 1.2 [Solanum lycopersicum]
	Solyc05g005980.4	0.00613569	0.541726	normal	6.21968e-21	1.10508	up	NRT1/ PTR FAMILY 1.2 [Solanum lycopersicum]
	Solyc05g007940.3	0.397868	0.31288	normal	1.76193e-05	1.31631	up	intracellular ribonuclease LX precursor [Solanum lycopersicum]
	Solyc05g008310.4	0.00462351	0.913774	normal	1.38714e-06	1.48299	up	PREDICTED: G-type lectin S-receptor-like serine/threonine-protein kinase At4g27290 [Solanum lycopersicum]
	Solyc05g010040.2	0.0393452	0.704127	normal	1.79606e-06	1.11877	up	PREDICTED: uncharacterized protein LOC107060856 [Solanum tuberosum]
	Solyc05g010800.3	0.151002	0.592709	normal	7.78265e-07	1.37772	up	PREDICTED: uncharacterized protein LOC101257468 [Solanum lycopersicum]
	Solyc05g012950.3	0.00466873	0.814476	normal	2.07161e-05	1.03396	up	PREDICTED: cytosolic sulfotransferase 5-like [Solanum lycopersicum]
	Solyc05g013630.1	0.0192772	0.705148	normal	0.00108298	1.14144	up	PREDICTED: protein kreg-1 [Solanum lycopersicum]
	Solyc05g047590.4	3.09721e-05	0.688995	normal	1.7383e-17	1.15651	up	PREDICTED: probable pectinesterase/pectinesterase inhibitor 12 [Solanum lycopersicum]
	Solyc05g049990.4	0.000852023	0.605463	normal	1.67208e-05	1.01497	up	PREDICTED: uncharacterized protein LOC101255495 isoform X1 [Solanum lycopersicum]
	Solyc05g050120.3	8.48502e-07	0.690509	normal	2.11021e-19	1.17884	up	cytosolic NADP-malic enzyme [Solanum lycopersicum]
	Solyc05g050130.4	0.0355399	0.736616	normal	0.000287682	1.26036	up	PREDICTED: acidic endochitinase [Solanum lycopersicum]
	Solyc05g051220.3	0.00247649	0.887941	normal	1.5912e-11	1.62731	up	PREDICTED: potassium channel SKOR-like [Solanum lycopersicum]
	Solyc05g051425.2	0.00943252	0.845414	normal	5.39886e-14	1.24587	up	PREDICTED: esterase OVCA2 isoform X1 [Solanum lycopersicum]
	Solyc05g052040.1	0.677788	-0.182597	normal	5.82611e-07	1.08316	up	ethylene-responsive transcription factor 5 [Solanum lycopersicum]
	Solyc05g053120.1	0.0803217	0.454378	normal	5.48392e-20	1.75452	up	PREDICTED: zeatin O-xylosyltransferase-like [Solanum lycopersicum]
	Solyc05g053400.3	0.00281193	0.700085	normal	3.43626e-24	1.68284	up	PREDICTED: zeatin O-xylosyltransferase-like [Solanum lycopersicum]
	Solyc05g055343.2	0.986017	0.010061	normal	0.000756616	1.05962	up	PREDICTED: beta-D-glucosyl crocetin beta-1,6-glucosyltransferase-like [Solanum lycopersicum]
	Solyc06g005750.3	3.94298e-09	0.694512	normal	1.30394e-24	1.28923	up	PREDICTED: methylsterol monooxygenase 2-2 isoform X2 [Solanum lycopersicum]
	Solyc06g009140.3	0.458338	0.333834	normal	2.86027e-06	1.46561	up	PREDICTED: protein SENESCENCE-ASSOCIATED GENE 21, mitochondrial-like [Solanum lycopersicum]
	Solyc06g036110.1	0.239695	0.341618	normal	0.000189865	1.02435	up	PREDICTED: uncharacterized protein LOC101263030 [Solanum lycopersicum]
	Solyc06g050430.3	0.0239427	0.742845	normal	0.000548171	1.05582	up	PREDICTED: LOB domain-containing protein 15 [Solanum lycopersicum]
	Solyc06g060640.1	0.0148787	0.73109	normal	1.91863e-13	1.07011	up	PREDICTED: 14 kDa proline-rich protein DC2.15 [Solanum lycopersicum]
	Solyc06g061023.1	0.00317692	0.576101	normal	5.47286e-21	1.13901	up	putative cytochrome P450 [Solanum lycopersicum]
	Solyc06g061027.1	0.00847659	0.491437	normal	1.23359e-22	1.19637	up	putative cytochrome P450 [Solanum lycopersicum]
	Solyc06g062370.4	0.00547534	-0.785598	normal	8.40494e-11	1.05884	up	PREDICTED: acid phosphatase 1 [Solanum lycopersicum]
	Solyc06g066700.1	0.00729375	0.934917	normal	0.000978519	1.1964	up	PREDICTED: uncharacterized protein LOC107021669 [Solanum pennellii]
	Solyc06g071810.1	0.0436901	0.557805	normal	6.00465e-11	1.52561	up	leucine-rich repeat receptor-like serine/threonine/tyrosine-protein kinase SOBIR1 precursor [Solanum lycopersicum]
	Solyc06g074090.3	0.0179593	0.444407	normal	1.26686e-14	1.05692	up	PREDICTED: 7-dehydrocholesterol reductase [Solanum lycopersicum]
	Solyc06g074850.3	0.0637324	0.49678	normal	0.0018917	1.02913	up	PREDICTED: serine carboxypeptidase-like [Solanum lycopersicum]
	Solyc06g075550.3	0.257297	-0.319538	normal	2.70026e-06	1.06532	up	PREDICTED: serine/threonine-protein kinase CDL1-like [Solanum lycopersicum]
	Solyc06g075690.3	0.220642	0.394584	normal	0.000691086	1.10222	up	auxin-regulated protein [Solanum lycopersicum]
	Solyc07g006480.4	0.0872025	0.481642	normal	1.74134e-06	1.24363	up	PREDICTED: probably inactive leucine-rich repeat receptor-like protein kinase At5g48380 [Solanum pennellii]
	Solyc07g006560.3	0.629289	0.263758	normal	1.71103e-19	2.33089	up	PREDICTED: ribonuclease MC-like [Solanum lycopersicum]
	Solyc07g006570.4	0.775757	0.165701	normal	9.69451e-25	2.64189	up	PREDICTED: ribonuclease 3-like [Solanum lycopersicum]
	Solyc07g008410.4	0.0638908	-0.827095	normal	2.0826e-08	1.6065	up	PREDICTED: protein DETOXIFICATION 29-like [Solanum lycopersicum]
	Solyc07g009380.4	8.9668e-06	0.969525	normal	4.41568e-19	1.53554	up	PREDICTED: xyloglucan endotransglucosylase/hydrolase protein 24-like [Solanum pennellii]
	Solyc07g040960.1	0.0164632	-1.04413	normal	0.00194859	1.13189	up	salt responsive protein 2 [Solanum lycopersicum]
	Solyc07g041920.4	0.840602	-0.116795	normal	2.24892e-05	1.34262	up	PREDICTED: cysteine proteinase 3-like [Solanum lycopersicum]
	Solyc07g043240.4	0.207909	0.45812	normal	5.68877e-09	1.61983	up	PREDICTED: probable pectinesterase 8 [Solanum lycopersicum]
	Solyc07g043390.4	0.000400457	0.777118	normal	3.49486e-22	1.26801	up	PREDICTED: cellulose synthase-like protein G2 [Solanum lycopersicum]
	Solyc07g043420.3	0.000286308	0.809937	normal	2.72046e-34	1.68527	up	2-oxoglutarate-dependent dioxygenase 2 [Solanum lycopersicum]
	Solyc07g043460.3	0.00980947	0.486095	normal	1.17046e-22	1.28687	up	PREDICTED: cytochrome P450 CYP72A219 [Solanum lycopersicum]
	Solyc07g043490.1	0.0691789	0.331553	normal	3.31235e-24	1.13587	up	UDP-Gal:Tomatidine Galactosyltransferase precursor [Solanum lycopersicum]
	Solyc07g043500.1	2.06719e-08	0.951587	normal	2.71294e-27	1.42916	up	PREDICTED: beta-D-glucosyl crocetin beta-1,6-glucosyltransferase-like [Solanum lycopersicum]
	Solyc07g053120.4	1.75194e-12	0.934042	normal	4.73115e-16	1.55373	up	PREDICTED: G-type lectin S-receptor-like serine/threonine-protein kinase At4g03230 isoform X1 [Solanum lycopersicum]
	Solyc07g062290.3	0.00196998	0.875552	normal	9.23387e-08	1.00228	up	PREDICTED: ubiquitin domain-containing protein 2 [Solanum lycopersicum]
	Solyc07g062500.3	0.223459	0.453665	normal	1.51951e-08	1.59357	up	PREDICTED: cytochrome P450 CYP72A219-like [Solanum lycopersicum]
	Solyc07g064600.3	0.101621	0.533781	normal	2.76647e-07	1.59897	up	inducible plastid-lipid associated protein [Solanum lycopersicum]
	Solyc07g064870.3	0.222622	-0.449169	normal	0.00198861	1.00999	up	PREDICTED: endoglucanase 11-like [Solanum lycopersicum]
	Solyc08g005560.3	3.19688e-08	0.995392	normal	2.31877e-09	1.24361	up	transglutaminase-like and tetratricopeptide repeat-containing protein isoform 2 [Solanum lycopersicum]
	Solyc08g006690.1	0.0125131	0.775626	normal	4.02123e-15	1.30543	up	PREDICTED: 21 kDa protein-like [Solanum lycopersicum]
	Solyc08g060920.4	0.157618	0.294049	normal	2.92648e-09	1.07625	up	PREDICTED: SPX domain-containing protein 1-like [Solanum pennellii]
	Solyc08g062360.3	0.0108571	0.881824	normal	0.00117451	1.13218	up	PREDICTED: ankyrin repeat-containing protein At5g02620-like [Solanum lycopersicum]
	Solyc08g066220.4	0.00036602	0.993421	normal	6.443e-06	1.33267	up	PREDICTED: histidine decarboxylase-like [Solanum lycopersicum]
	Solyc08g066810.3	0.000410908	0.727868	normal	6.80876e-05	1.06861	up	PREDICTED: uncharacterized protein LOC101258288 [Solanum lycopersicum]
	Solyc08g067310.1	0.416581	0.358819	normal	0.00279071	1.05728	up	PREDICTED: CBL-interacting serine/threonine-protein kinase 5-like [Solanum lycopersicum]
	Solyc08g068770.3	0.581867	0.221306	normal	1.55634e-09	1.81436	up	N-hydroxycinnamoyl-CoA:tyramine N-hydroxycinnamoyl transferase [Solanum lycopersicum]
	Solyc08g075210.2	3.10221e-05	0.85116	normal	4.63952e-10	1.09817	up	PREDICTED: acylsugar acyltransferase 3-like [Solanum lycopersicum]
	Solyc08g076970.3	0.00576078	0.746696	normal	1.89542e-24	1.54442	up	N2-acetylornithine deacetylase [Solanum lycopersicum]
	Solyc08g077180.3	0.269031	0.24211	normal	7.53842e-10	1.00468	up	PREDICTED: pyruvate kinase isozyme G, chloroplastic [Solanum lycopersicum]
	Solyc08g078900.1	0.216013	0.36408	normal	3.45358e-14	1.25679	up	PREDICTED: 14 kDa proline-rich protein DC2.15-like [Solanum tuberosum]
	Solyc08g079430.3	0.0130662	0.708816	normal	1.02093e-05	1.15785	up	copper amine oxidase precursor [Solanum lycopersicum]
	Solyc08g079840.2	1.66724e-05	0.64676	normal	6.93207e-27	1.2049	up	serine protease [Solanum lycopersicum]
	Solyc08g079870.3	0.00375014	0.648153	normal	0.00279894	1.12423	up	subtilisin-like protease precursor [Solanum lycopersicum]
	Solyc08g080170.3	0.574539	0.158471	normal	4.89761e-19	1.09757	up	PREDICTED: hydroxymethylglutaryl-CoA synthase [Solanum lycopersicum]
	Solyc08g080650.3	0.486848	0.337474	normal	1.80472e-08	1.68018	up	osmotin-like protein TPM-1 precursor [Solanum lycopersicum]
	Solyc08g082190.3	0.0017572	0.872998	normal	8.89528e-17	1.06525	up	PREDICTED: uncharacterized protein LOC101259182 [Solanum lycopersicum]
	Solyc09g005940.4	0.157216	0.397646	normal	9.25757e-06	1.29338	up	PREDICTED: fatty acyl-CoA reductase 2-like isoform X1 [Solanum lycopersicum]
	Solyc09g009840.1	0.000797109	0.598983	normal	2.74541e-08	1.01703	up	PREDICTED: uncharacterized protein LOC101254416 [Solanum lycopersicum]
	Solyc09g011560.3	0.00941943	0.940963	normal	2.51579e-11	2.04016	up	PREDICTED: probable glutathione S-transferase [Solanum lycopersicum]
	Solyc09g011650.4	0.0814961	0.360108	normal	4.28548e-05	1.15142	up	PREDICTED: glutathione S-transferase U8 [Solanum lycopersicum]
	Solyc09g011710.4	0.000266468	0.849937	normal	9.8352e-09	1.04585	up	PREDICTED: 18.1 kDa class I heat shock protein [Solanum lycopersicum]
	Solyc09g015770.3	0.195498	0.607177	normal	6.09911e-08	1.43912	up	WRKY transcription factor 81 [Solanum lycopersicum]
	Solyc09g065660.4	0.776627	0.105909	normal	0.000425612	1.30677	up	PREDICTED: heat stress transcription factor A-7a isoform X7 [Solanum lycopersicum]
	Solyc09g065890.4	1.83126e-11	0.880042	normal	2.05068e-07	1.39118	up	PREDICTED: phospholipase A1-Igamma2, chloroplastic-like [Solanum lycopersicum]
	Solyc09g072660.4	0.187189	0.492855	normal	1.96879e-06	1.19931	up	PREDICTED: berberine bridge enzyme-like 4 [Solanum lycopersicum]
	Solyc09g074550.3	0.0562604	0.572631	normal	5.47005e-17	1.60971	up	PREDICTED: CASP-like protein 1E1 [Solanum lycopersicum]
	Solyc09g074570.1	0.0399656	0.837957	normal	4.70539e-07	1.22387	up	PREDICTED: glutaredoxin-C13 [Solanum lycopersicum]
	Solyc09g082690.3	0.0446257	0.695521	normal	3.16433e-16	1.6143	up	early light inducible protein [Solanum lycopersicum]
	Solyc09g084450.3	0.721633	-0.142024	normal	8.06551e-09	1.32376	up	proteinase inhibitor I precursor [Solanum lycopersicum]
	Solyc09g084490.4	0.860956	0.095074	normal	3.88961e-11	1.52539	up	PREDICTED: wound-induced proteinase inhibitor 1-like [Solanum lycopersicum]
	Solyc09g089580.4	0.0127071	0.804314	normal	7.94669e-05	1.16414	up	1-aminocyclopropane-1-carboxylate oxidase homolog isoform 1 [Solanum lycopersicum]
	Solyc09g091990.3	0.000238734	0.789346	normal	0.000199671	1.04517	up	PREDICTED: receptor like protein kinase S.2 [Solanum lycopersicum]
	Solyc09g092580.4	0.00196386	0.990912	normal	3.71066e-34	2.29763	up	PREDICTED: cytochrome P450 83B1-like [Solanum lycopersicum]
	Solyc09g098100.4	0.000508135	0.600863	normal	7.51756e-11	1.06217	up	tospovirus resistance protein C [Solanum lycopersicum]
	Solyc10g009430.3	0.0157202	0.908803	normal	8.00663e-06	1.52518	up	PREDICTED: O-acyltransferase WSD1 [Solanum lycopersicum]
	Solyc10g054820.2	8.36624e-05	0.945556	normal	5.54146e-11	1.20688	up	PREDICTED: probable aquaporin TIP3-1 isoform X2 [Solanum lycopersicum]
	Solyc10g055760.2	0.0416095	0.639681	normal	6.2225e-06	1.41713	up	PREDICTED: NAC domain-containing protein 35 [Solanum lycopersicum]
	Solyc10g074920.2	0.000592782	0.728045	normal	1.12833e-11	1.33243	up	PREDICTED: mannan endo-1,4-beta-mannosidase 6 isoform X1 [Solanum lycopersicum]
	Solyc10g076410.1	0.348848	0.420447	normal	4.60066e-12	2.17726	up	PREDICTED: abscisic acid receptor PYL4-like [Solanum lycopersicum]
	Solyc10g076820.2	0.145018	0.501298	normal	0.000195551	1.08561	up	PREDICTED: transcription factor DIVARICATA-like [Solanum lycopersicum]
	Solyc10g078440.2	0.0132851	0.722622	normal	5.32994e-08	1.36689	up	PREDICTED: uncharacterized protein LOC101268236 [Solanum lycopersicum]
	Solyc10g079930.1	0.0118817	0.658147	normal	0.000127689	1.03161	up	PREDICTED: zeatin O-glucosyltransferase-like [Solanum lycopersicum]
	Solyc10g081300.1	0.206811	0.575178	normal	2.09613e-07	1.75504	up	PREDICTED: metacaspase-9 [Solanum lycopersicum]
	Solyc10g083860.3	0.0289982	0.615228	normal	3.49815e-07	1.2902	up	PREDICTED: UDP-glycosyltransferase 73C5-like [Solanum lycopersicum]
	Solyc10g085280.1	0.82461	0.12137	normal	3.04234e-06	1.54476	up	PREDICTED: UDP-glucose iridoid glucosyltransferase-like [Solanum lycopersicum]
	Solyc10g085350.2	0.0119248	0.93969	normal	2.19953e-07	1.56759	up	PREDICTED: macrophage migration inhibitory factor homolog [Solanum lycopersicum]
	Solyc10g086390.2	0.503022	0.314575	normal	6.52085e-08	1.56939	up	PREDICTED: short-chain dehydrogenase TIC 32, chloroplastic [Solanum lycopersicum]
	Solyc10g086500.1	0.290438	0.184395	normal	6.03544e-23	1.04077	up	steroid 5-alpha-reductase DET2 [Solanum lycopersicum]
	Solyc11g010430.2	0.0163112	0.780885	normal	1.86332e-09	1.40171	up	PREDICTED: esterase AGAP003155 [Solanum lycopersicum]
	Solyc11g010700.3	0.000922067	0.846887	normal	1.95931e-06	1.11933	up	PREDICTED: putative U-box domain-containing protein 50 [Solanum lycopersicum]
	Solyc11g010850.2	1.54116e-05	0.946895	normal	9.92779e-20	1.29216	up	1-deoxy-D-xylulose 5-phosphate synthase 2 [Solanum lycopersicum]
	Solyc11g011030.2	0.318661	0.235705	normal	2.22329e-12	1.19134	up	Pto-responsive gene 1 protein [Solanum lycopersicum]
	Solyc11g011440.1	0.0472209	0.512466	normal	1.312e-08	1.62022	up	PREDICTED: aspartic proteinase PCS1 [Solanum lycopersicum]
	Solyc11g011920.2	4.80518e-06	0.727615	normal	3.26252e-05	1.03949	up	glutamate decarboxylase isoform2 [Solanum lycopersicum]
	Solyc11g011990.2	5.29577e-06	0.818898	normal	2.5498e-14	1.07262	up	plastid quinol oxidase [Solanum lycopersicum]
	Solyc11g012240.1	0.00440555	0.885901	normal	9.20393e-07	1.28499	up	PREDICTED: acyl-CoA--sterol O-acyltransferase 1-like [Solanum lycopersicum]
	Solyc11g013110.2	8.65174e-07	0.644252	normal	6.93207e-27	1.07618	up	PREDICTED: flavonol synthase/flavanone 3-hydroxylase [Solanum lycopersicum]
	Solyc11g017410.1	0.0607703	0.64	normal	6.39442e-05	1.12359	up	PREDICTED: uncharacterized protein LOC101266292 [Solanum lycopersicum]
	Solyc11g022590.1	0.677739	0.232584	normal	2.35263e-56	2.3681	up	uncharacterized protein LOC544001 precursor [Solanum lycopersicum]
	Solyc11g056620.3	2.47086e-05	0.869238	normal	0.000433243	1.09412	up	PREDICTED: uncharacterized protein LOC101262986 [Solanum lycopersicum]
	Solyc11g066250.2	0.0195145	0.633855	normal	5.71047e-08	1.00121	up	PREDICTED: serine carboxypeptidase-like [Solanum lycopersicum]
	Solyc11g066270.3	0.497991	0.348128	normal	0.000550027	1.06857	up	xyloglucan endotransglucosylase-hydrolase XTH6 precursor [Solanum lycopersicum]
	Solyc11g066670.1	0.00294129	0.446444	normal	2.92133e-27	1.20099	up	PREDICTED: zeatin O-glucosyltransferase-like [Solanum lycopersicum]
	Solyc11g069570.2	2.66378e-05	0.834677	normal	1.66909e-09	1.00291	up	PREDICTED: cytokinin riboside 5&apos;-monophosphate phosphoribohydrolase LOG3 [Solanum lycopersicum]
	Solyc11g071460.2	3.76026e-08	0.805859	normal	1.4855e-16	1.0706	up	PREDICTED: short-chain dehydrogenase/reductase 2b isoform X1 [Solanum lycopersicum]
	Solyc12g006460.2	0.000133928	0.387765	normal	1.19682e-18	1.03042	up	PREDICTED: ent-kaurenoic acid oxidase 2 isoform X1 [Solanum lycopersicum]
	Solyc12g006470.2	0.0030026	0.517748	normal	1.06726e-25	1.06613	up	gamma aminobutyrate transaminase 2 [Solanum lycopersicum]
	Solyc12g006590.3	0.11133	0.489908	normal	3.25599e-08	1.39433	up	PREDICTED: zinc finger Ran-binding domain-containing protein 2-like isoform X1 [Solanum lycopersicum]
	Solyc12g008650.2	0.0348413	-0.964591	normal	1.20205e-05	1.34709	up	myo-inositol oxygenase [Solanum lycopersicum]
	Solyc12g010570.1	0.0031028	0.988462	normal	3.02448e-07	1.6613	up	PREDICTED: tetraspanin-8-like [Solanum lycopersicum]
	Solyc12g036330.1	0.0123613	0.791402	normal	0.000645312	1.03335	up	PREDICTED: LEAF RUST 10 DISEASE-RESISTANCE LOCUS RECEPTOR-LIKE PROTEIN KINASE-like 1.2 isoform X1 [Solanum lycopersicum]
	Solyc12g045030.2	0.0153924	0.719576	normal	3.68234e-12	1.15779	up	PREDICTED: uncharacterized protein LOC101255178 [Solanum lycopersicum]
	Solyc12g056620.2	0.0337996	0.806598	normal	3.35001e-06	1.2974	up	PREDICTED: uncharacterized protein LOC101259223 [Solanum lycopersicum]
	Solyc12g057060.2	5.33942e-07	0.94911	normal	1.38408e-22	1.66394	up	PREDICTED: 7-deoxyloganetin glucosyltransferase-like [Solanum lycopersicum]
	Solyc12g094650.3	0.0152672	0.611623	normal	6.79871e-12	1.26672	up	PREDICTED: uncharacterized protein LOC101249163 [Solanum lycopersicum]
	Solyc12g099500.2	0.231727	0.428647	normal	0.000200317	1.04785	up	PREDICTED: uncharacterized protein LOC107006594 [Solanum pennellii]
RC_vs_RT down-regulated and SC_vs_ST unchanged	Solanum_lycopersicum_newGene_1076	1.33054e-07	-1.07709	down	3.95301e-13	-0.953458	normal	PREDICTED: protein BREAST CANCER SUSCEPTIBILITY 1 homolog [Solanum lycopersicum]
	Solanum_lycopersicum_newGene_1221	2.0027e-12	-1.2918	down	1.66167e-09	-0.762442	normal	PREDICTED: selenoprotein H-like [Solanum lycopersicum]
	Solanum_lycopersicum_newGene_1592	0.000267195	-1.40598	down	0.674056	-0.190516	normal	Regulator of rDNA transcription protein 15 [Capsicum baccatum]
	Solanum_lycopersicum_newGene_2306	2.57773e-07	-1.51455	down	0.00369419	-0.77641	normal	PREDICTED: F-box/kelch-repeat protein At3g23880-like [Solanum tuberosum]
	Solanum_lycopersicum_newGene_2428	0.000333852	-1.19591	down	0.618715	0.228783	normal	PREDICTED: high mobility group B protein 10-like [Solanum pennellii]
	Solanum_lycopersicum_newGene_2441	0.000375802	-1.06747	down	0.00783637	-0.859416	normal	PREDICTED: LRR receptor-like serine/threonine-protein kinase EFR [Solanum lycopersicum]
	Solanum_lycopersicum_newGene_63	5.36447e-08	-1.18086	down	0.178456	0.282346	normal	PREDICTED: PLAT domain-containing protein 2-like [Solanum lycopersicum]
	Solanum_lycopersicum_newGene_707	0.000733351	-1.10482	down	3.77302e-05	-0.885717	normal	hypothetical protein T459_17893 [Capsicum annuum]
	Solanum_lycopersicum_newGene_903	4.66601e-05	-1.076	down	0.0138367	-0.517479	normal	--
	Solyc00g500024.1	0.000389973	-1.15739	down	0.963521	0.0267245	normal	PREDICTED: LOW QUALITY PROTEIN: photosystem II CP47 reaction center protein-like [Gossypium hirsutum]
	Solyc00g500034.1	0.00500848	-1.04196	down	0.879516	-0.0800425	normal	putative ribosomal protein L22/L17 (plastid) [Helianthus annuus]
	Solyc00g500071.1	6.32302e-05	-1.17939	down	0.968209	0.0231441	normal	PREDICTED: LOW QUALITY PROTEIN: photosystem II CP47 reaction center protein-like [Gossypium hirsutum]
	Solyc00g500131.1	0.00113305	-1.17653	down	0.0183278	-0.767441	normal	maturase K (chloroplast) [Solanum dioicum]
	Solyc00g500201.1	0.000459817	-1.26792	down	0.0233084	-0.765782	normal	maturase K (chloroplast) [Solanum dioicum]
	Solyc00g500209.1	8.14381e-05	-1.15588	down	0.931291	-0.0483677	normal	Photosystem I chlorophyll a apoprotein A1 [Capsicum chinense]
	Solyc01g006100.4	0.000189973	-1.0844	down	1.22714e-08	-0.838439	normal	PREDICTED: DNA (cytosine-5)-methyltransferase 1 isoform X2 [Solanum lycopersicum]
	Solyc01g007200.2	0.00165572	-1.07185	down	0.000104174	-0.944054	normal	PREDICTED: uncharacterized protein LOC101262337 isoform X1 [Solanum lycopersicum]
	Solyc01g009160.2	0.00349175	-1.01627	down	0.81623	-0.108609	normal	harpin-induced1-like [Solanum lycopersicum]
	Solyc01g009447.1	1.9696e-10	-1.02544	down	8.989e-11	-0.836303	normal	PREDICTED: 60S acidic ribosomal protein P2 [Solanum lycopersicum]
	Solyc01g056940.4	0.000680597	-1.18139	down	0.25942	-0.425622	normal	hypothetical protein POPTR_002G190000v3 [Populus trichocarpa]
	Solyc01g059920.4	1.29488e-06	-1.0101	down	3.76528e-05	-0.557892	normal	PREDICTED: uncharacterized protein LOC101245489 isoform X1 [Solanum lycopersicum]
	Solyc01g066570.3	0.00831974	-1.10703	down	0.074155	-0.510392	normal	PREDICTED: uncharacterized protein LOC101258100 [Solanum lycopersicum]
	Solyc01g068540.3	0.00209794	-1.0672	down	0.0226137	-0.560969	normal	PREDICTED: uncharacterized protein LOC101243635 [Solanum lycopersicum]
	Solyc01g079100.3	0.00170625	-1.03758	down	9.82134e-08	-0.945687	normal	PREDICTED: protein S-acyltransferase 18 [Solanum lycopersicum]
	Solyc01g079180.4	3.2217e-06	-1.24659	down	0.0523526	-0.428992	normal	PREDICTED: probable pectinesterase 53 [Solanum lycopersicum]
	Solyc01g079500.4	2.3344e-05	-1.01981	down	1.67218e-11	-0.908158	normal	DNA replication licensing factor MCM7-like protein [Solanum lycopersicum]
	Solyc01g080020.2	2.69429e-11	-1.31499	down	4.81295e-05	-0.630344	normal	PREDICTED: basic 7S globulin-like [Solanum lycopersicum]
	Solyc01g086690.2	2.03217e-09	-1.15399	down	1.48883e-11	-0.967528	normal	PREDICTED: sister chromatid cohesion 1 protein 3 [Solanum lycopersicum]
	Solyc01g086930.4	3.28745e-06	-1.11558	down	2.44658e-06	-0.856216	normal	PREDICTED: protein gamma response 1 [Solanum lycopersicum]
	Solyc01g087095.2	0.00690704	-1.10323	down	0.00293967	-0.932498	normal	PREDICTED: telomerase reverse transcriptase isoform X1 [Solanum lycopersicum]
	Solyc01g088380.3	1.68245e-05	-1.07747	down	1.46378e-07	-0.900278	normal	PREDICTED: DNA replication ATP-dependent helicase/nuclease DNA2 isoform X1 [Solanum lycopersicum]
	Solyc01g088390.3	1.64952e-08	-1.23239	down	4.90393e-06	-0.745498	normal	PREDICTED: sister chromatid cohesion protein DCC1 [Solanum lycopersicum]
	Solyc01g091850.3	0.00275387	-1.08583	down	0.759362	-0.14609	normal	PREDICTED: membrane protein of ER body-like protein [Solanum lycopersicum]
	Solyc01g094760.3	7.73449e-06	-1.16468	down	8.63462e-07	-0.96072	normal	PREDICTED: origin of replication complex subunit 5 [Solanum lycopersicum]
	Solyc01g095360.2	2.1406e-05	-1.35822	down	0.0444274	-0.613328	normal	PREDICTED: BON1-associated protein 2 [Solanum lycopersicum]
	Solyc01g095500.3	0.00293678	-1.19478	down	0.309575	-0.435056	normal	PREDICTED: pathogenesis-related genes transcriptional activator PTI6 [Solanum lycopersicum]
	Solyc01g097970.4	7.05172e-07	-1.12583	down	9.6351e-07	-0.922749	normal	PREDICTED: deoxyuridine 5&apos;-triphosphate nucleotidohydrolase-like [Solanum lycopersicum]
	Solyc01g099630.4	8.00837e-12	-1.06937	down	0.00522391	-0.354215	normal	probable xyloglucan endotransglucosylase/hydrolase 1 precursor [Solanum lycopersicum]
	Solyc01g100030.5.1	1.42139e-05	-1.07125	down	1.64198e-12	-0.895513	normal	PREDICTED: deoxyuridine 5&apos;-triphosphate nucleotidohydrolase [Solanum pennellii]
	Solyc01g100280.4	2.4965e-05	-1.0114	down	7.25724e-06	-0.778905	normal	PREDICTED: ATP-dependent DNA helicase Q-like 1 [Solanum lycopersicum]
	Solyc01g100600.4	0.000483482	-1.30728	down	0.897439	0.0643465	normal	PREDICTED: acyl-CoA-binding domain-containing protein 5-like [Solanum lycopersicum]
	Solyc01g100890.4	0.00120652	-1.06535	down	0.213572	-0.359233	normal	WAT1-related protein At1g09380-like precursor [Solanum lycopersicum]
	Solyc01g100920.3	1.06058e-06	-1.58636	down	0.420783	-0.313024	normal	PREDICTED: WAT1-related protein At1g09380 [Solanum lycopersicum]
	Solyc01g101030.4	0.000115391	-1.02866	down	1.81129e-11	-0.947601	normal	PREDICTED: FACT complex subunit SPT16-like [Solanum lycopersicum]
	Solyc01g102340.3	2.58546e-05	-1.24741	down	0.047522	-0.525303	normal	PREDICTED: transcription factor MYB35 [Solanum lycopersicum]
	Solyc01g103030.3	2.96163e-05	-1.28614	down	0.99521	-0.00172556	normal	PREDICTED: protein NRT1/ PTR FAMILY 4.3 [Solanum lycopersicum]
	Solyc01g103960.3	0.000142577	-1.01932	down	5.20049e-09	-0.923962	normal	PREDICTED: ATP-dependent DNA helicase Q-like 4A [Solanum lycopersicum]
	Solyc01g104230.4	0.000173054	-1.21042	down	2.28287e-05	-0.909661	normal	PREDICTED: F-box protein At1g10780 [Solanum lycopersicum]
	Solyc01g108140.4	0.0018499	-1.03078	down	0.173309	-0.30937	normal	PREDICTED: B3 domain-containing protein At3g19184 [Solanum lycopersicum]
	Solyc01g111550.3	7.6647e-05	-1.15404	down	3.32372e-09	-0.97644	normal	PREDICTED: protein MCM10 homolog [Solanum lycopersicum]
	Solyc01g111590.4	3.61343e-06	-1.09607	down	2.92221e-17	-0.99224	normal	PREDICTED: WD-40 repeat-containing protein MSI2 [Solanum lycopersicum]
	Solyc01g111870.3	0.000382485	-1.00778	down	0.000122035	-0.621343	normal	PREDICTED: serine/threonine-protein kinase ATR isoform X1 [Solanum lycopersicum]
	Solyc01g111880.4	1.38461e-05	-1.25613	down	3.65585e-05	-0.853842	normal	PREDICTED: serine/threonine-protein kinase STY46 isoform X2 [Solanum lycopersicum]
	Solyc02g014430.3	0.0049917	-1.03644	down	0.101902	-0.576962	normal	PREDICTED: equilibrative nucleotide transporter 3-like isoform X2 [Solanum lycopersicum]
	Solyc02g032870.4	0.000254276	-1.12555	down	5.09343e-05	-0.831668	normal	PREDICTED: uncharacterized protein LOC101257617 isoform X1 [Solanum lycopersicum]
	Solyc02g038690.1	3.38954e-09	-1.44882	down	2.27191e-07	-0.849858	normal	PREDICTED: histone H2B-like [Solanum pennellii]
	Solyc02g062780.4	0.000349074	-1.0338	down	1.2955e-06	-0.755497	normal	PREDICTED: ATP-dependent DNA helicase DDM1-like [Solanum lycopersicum]
	Solyc02g063060.4	6.35932e-06	-1.07337	down	1.62017e-08	-0.819036	normal	PREDICTED: uncharacterized protein LOC101259506 isoform X1 [Solanum lycopersicum]
	Solyc02g065430.1	0.00114275	-1.07613	down	0.0086558	-0.781071	normal	PREDICTED: uncharacterized protein LOC101258031 [Solanum lycopersicum]
	Solyc02g067810.1	0.00379666	-1.07193	down	0.190732	-0.497569	normal	uncharacterized protein LOC101257136 [Solanum lycopersicum]
	Solyc02g068190.1	0.00390105	-1.04648	down	0.924154	0.0479459	normal	PREDICTED: DEAD-box ATP-dependent RNA helicase 21-like [Solanum lycopersicum]
	Solyc02g069560.3	5.72786e-06	-1.178	down	1.97173e-05	-0.751962	normal	PREDICTED: protein CHUP1, chloroplastic-like [Solanum lycopersicum]
	Solyc02g071530.2	4.78877e-05	-1.12823	down	7.34782e-06	-0.887827	normal	PREDICTED: exonuclease 1 isoform X2 [Solanum lycopersicum]
	Solyc02g071700.3	1.11428e-17	-2.53857	down	0.0245499	-0.6113	normal	PREDICTED: uncharacterized protein LOC101263269 [Solanum lycopersicum]
	Solyc02g071930.2	2.20526e-05	-1.32929	down	1.73609e-05	-0.998233	normal	PREDICTED: CTD small phosphatase-like protein [Solanum lycopersicum]
	Solyc02g078040.3	0.000934753	-1.38326	down	3.09743e-09	-0.883024	normal	PREDICTED: pistil-specific extensin-like protein [Solanum lycopersicum]
	Solyc02g078150.4	1.66298e-06	-2.0091	down	0.0039956	-0.976474	normal	PREDICTED: uncharacterized protein LOC101251740 [Solanum lycopersicum]
	Solyc02g078280.3	0.00777816	-1.00704	down	0.0230886	-0.809258	normal	PREDICTED: DNA ligase 1-like [Solanum lycopersicum]
	Solyc02g078380.3	0.000133698	-1.43504	down	0.00333105	-0.805382	normal	PREDICTED: stem-specific protein TSJT1 [Solanum lycopersicum]
	Solyc02g079500.4	1.2617e-08	-1.08727	down	0.0149605	-0.40176	normal	suberization-associated anionic peroxidase 1 precursor [Solanum lycopersicum]
	Solyc02g080550.1	0.000961758	-1.02527	down	0.133427	-0.504634	normal	PREDICTED: uncharacterized protein LOC107010366 [Solanum pennellii]
	Solyc02g080670.3	2.39569e-22	-1.11748	down	0.00368979	-0.519812	normal	PREDICTED: L-ascorbate oxidase homolog [Solanum lycopersicum]
	Solyc02g083880.3	0.00221286	-1.2393	down	0.285412	0.443931	normal	PREDICTED: gibberellin-regulated protein 11 [Solanum lycopersicum]
	Solyc02g085170.4	0.00364933	-1.18614	down	0.0833497	-0.610627	normal	sugar transporter ERD6-like 6 [Solanum lycopersicum]
	Solyc02g085390.4	0.000917323	-1.06191	down	4.95645e-06	-0.845523	normal	PREDICTED: ATP-dependent DNA helicase DDM1-like [Solanum lycopersicum]
	Solyc02g086140.2	2.77771e-05	-1.22743	down	0.0290178	-0.627143	normal	PREDICTED: uncharacterized protein LOC104645730 [Solanum lycopersicum]
	Solyc02g086250.4	3.42587e-07	-1.12698	down	0.0107194	-0.629651	normal	PREDICTED: uncharacterized protein LOC101262580 [Solanum lycopersicum]
	Solyc02g086450.1	1.25387e-05	-1.42631	down	0.00373848	-0.853569	normal	PREDICTED: uncharacterized protein LOC101259901 [Solanum lycopersicum]
	Solyc02g087450.3	2.19602e-09	-1.33823	down	0.74287	-0.134731	normal	PREDICTED: uncharacterized protein LOC101263070 [Solanum lycopersicum]
	Solyc02g087740.3	1.02016e-05	-1.48726	down	0.849273	0.0916109	normal	PREDICTED: plant cysteine oxidase 2 [Solanum lycopersicum]
	Solyc02g087840.3	2.47135e-06	-1.25685	down	0.890456	0.072629	normal	PREDICTED: homeobox-leucine zipper protein ATHB-13-like [Solanum lycopersicum]
	Solyc02g087980.3	3.28745e-06	-1.11877	down	4.16164e-06	-0.783003	normal	PREDICTED: structural maintenance of chromosomes protein 4 [Solanum lycopersicum]
	Solyc02g088070.3	0.00185048	-1.0493	down	0.854563	0.0940867	normal	PREDICTED: cyclic dof factor 3-like [Solanum lycopersicum]
	Solyc02g088650.1	0.000678139	-1.24362	down	0.430977	0.338129	normal	PREDICTED: pentatricopeptide repeat-containing protein At5g39350 [Solanum lycopersicum]
	Solyc02g088830.4	0.000702343	-1.10261	down	0.0103056	-0.901257	normal	PREDICTED: uncharacterized protein LOC101260290 [Solanum lycopersicum]
	Solyc02g089730.1	0.000328162	-1.08393	down	0.587147	-0.213012	normal	PREDICTED: probable endo-1,3(4)-beta-glucanase ARB_01444 [Solanum lycopersicum]
	Solyc02g090220.3	0.00609225	-1.20245	down	0.699767	-0.164175	normal	PREDICTED: dof zinc finger protein DOF3.4 [Solanum lycopersicum]
	Solyc02g090400.4	4.48769e-08	-1.78075	down	0.434904	-0.356957	normal	PREDICTED: myb family transcription factor EFM-like [Solanum lycopersicum]
	Solyc02g091170.4	0.00176756	-1.08254	down	0.27	0.467489	normal	PREDICTED: serine/threonine-protein kinase CTR1-like isoform X1 [Solanum tuberosum]
	Solyc02g092510.3	3.84943e-11	-1.11965	down	0.0824756	-0.372134	normal	PREDICTED: UPF0553 protein-like [Solanum lycopersicum]
	Solyc02g092550.3	4.8245e-17	-1.73102	down	4.87718e-05	-0.852551	normal	PREDICTED: LOB domain-containing protein 37 [Solanum lycopersicum]
	Solyc02g093400.3	7.65811e-10	-1.05764	down	0.109903	-0.418672	normal	PREDICTED: uncharacterized protein LOC101265891 [Solanum lycopersicum]
	Solyc02g094160.1	4.52798e-07	-1.09163	down	2.63395e-07	-0.782663	normal	PREDICTED: ribonucleoside-diphosphate reductase small chain [Solanum lycopersicum]
	Solyc02g094400.4	9.07821e-07	-1.00986	down	0.411569	0.250173	normal	PREDICTED: glycerophosphodiester phosphodiesterase GDPD1, chloroplastic [Solanum lycopersicum]
	Solyc02g094520.3	0.000149282	-1.03255	down	0.00530694	-0.540191	normal	PREDICTED: histone-lysine N-methyltransferase, H3 lysine-9 specific SUVH4 isoform X1 [Solanum lycopersicum]
	Solyc03g005220.4	6.34211e-08	-1.19834	down	1.22235e-07	-0.795036	normal	PREDICTED: probable histone H2AXb [Solanum tuberosum]
	Solyc03g005460.4	0.000713543	-1.13472	down	3.76906e-08	-0.955203	normal	PREDICTED: putative SWI/SNF-related matrix-associated actin-dependent regulator of chromatin subfamily A member 3-like 3 [Solanum lycopersicum]
	Solyc03g007460.3	1.88815e-05	-1.12102	down	0.16402	-0.451707	normal	PREDICTED: ethylene-responsive transcription factor CRF4-like [Solanum lycopersicum]
	Solyc03g007800.3	1.23001e-05	-1.07951	down	2.08571e-06	-0.905159	normal	PREDICTED: protein timeless homolog isoform X2 [Solanum lycopersicum]
	Solyc03g025790.4	0.00440555	-1.17964	down	0.144325	-0.530926	normal	PREDICTED: heavy metal-associated isoprenylated plant protein 27 isoform X1 [Solanum lycopersicum]
	Solyc03g031730.3	1.78592e-11	-2.04816	down	0.972241	0.0202543	normal	PREDICTED: beta-glucosidase 46 [Solanum lycopersicum]
	Solyc03g033390.3	1.05132e-07	-1.07242	down	3.77835e-06	-0.713538	normal	PREDICTED: F-box protein At4g35930 [Solanum lycopersicum]
	Solyc03g034380.1	2.89098e-10	-1.13741	down	4.83683e-08	-0.842256	normal	PREDICTED: non-specific lipid-transfer protein 2-like [Nicotiana sylvestris]
	Solyc03g062700.4	0.000280417	-1.03189	down	6.33982e-05	-0.9069	normal	PREDICTED: uncharacterized protein LOC101262788 [Solanum lycopersicum]
	Solyc03g063720.4	1.46767e-05	-1.22513	down	0.0116902	-0.624108	normal	PREDICTED: uncharacterized protein LOC104646307 isoform X1 [Solanum lycopersicum]
	Solyc03g080100.4	0.00100808	-1.22285	down	0.239965	0.454314	normal	PREDICTED: heavy metal-associated isoprenylated plant protein 3-like [Solanum lycopersicum]
	Solyc03g083170.3	5.99138e-05	-1.0525	down	0.307786	-0.285154	normal	PREDICTED: uncharacterized protein LOC109119830 isoform X1 [Solanum lycopersicum]
	Solyc03g093260.3	4.89321e-05	-1.0814	down	1.59824e-08	-0.963327	normal	PREDICTED: structural maintenance of chromosomes protein 2-1 [Solanum lycopersicum]
	Solyc03g093360.3	3.69457e-22	-1.88836	down	0.00783637	-0.546867	normal	PREDICTED: PLAT domain-containing protein 3-like [Solanum lycopersicum]
	Solyc03g097820.2	0.00159257	-1.03592	down	0.815846	-0.0969565	normal	basic helix-loop-helix [Solanum lycopersicum]
	Solyc03g098010.3	3.69266e-05	-1.34392	down	0.160999	0.550744	normal	PREDICTED: purple acid phosphatase 17 [Solanum lycopersicum]
	Solyc03g112010.4	1.53556e-09	-1.33452	down	0.803546	-0.100238	normal	PREDICTED: cytochrome P450 71A3 [Solanum lycopersicum]
	Solyc03g112030.3	0.00778316	-1.13839	down	0.043854	-0.731421	normal	PREDICTED: cytochrome P450 71A6-like [Solanum lycopersicum]
	Solyc03g113090.3	2.72198e-05	-1.12138	down	0.000115598	-0.702288	normal	PREDICTED: uncharacterized protein LOC101252677 [Solanum lycopersicum]
	Solyc03g113760.3	3.37614e-05	-1.07096	down	0.000139907	-0.812568	normal	PREDICTED: E2F transcription factor-like E2FE [Solanum lycopersicum]
	Solyc03g114520.3	3.43625e-06	-1.15598	down	6.36486e-07	-0.989518	normal	PREDICTED: protein MIS12 homolog isoform X1 [Solanum lycopersicum]
	Solyc03g116060.4	1.55366e-18	-1.41143	down	3.41499e-08	-0.694097	normal	PREDICTED: gibberellin-regulated protein 6 [Solanum lycopersicum]
	Solyc03g117500.1	0.00102028	-1.14849	down	0.0195453	-0.801051	normal	PREDICTED: VQ motif-containing protein 11 [Solanum pennellii]
	Solyc03g117730.3	0.00149708	-1.00003	down	2.03801e-05	-0.851418	normal	PREDICTED: tubby-like protein 8 [Solanum lycopersicum]
	Solyc03g118220.3	0.00462233	-1.08253	down	0.00255288	-0.980984	normal	PREDICTED: uncharacterized protein LOC101247512 isoform X1 [Solanum lycopersicum]
	Solyc03g118480.4	0.000780691	-1.04712	down	4.48412e-06	-0.961886	normal	PREDICTED: cell division cycle-associated protein 7-like [Solanum pennellii]
	Solyc03g118780.3	2.1406e-05	-1.14476	down	1.81368e-06	-0.714108	normal	PREDICTED: thaumatin-like protein [Solanum lycopersicum]
	Solyc03g119530.3	1.50895e-08	-2.16229	down	0.00197475	-0.924668	normal	PREDICTED: LOB domain-containing protein 40-like [Solanum lycopersicum]
	Solyc03g120440.3	0.000287085	-1.11202	down	0.0704486	-0.524521	normal	PREDICTED: cyclin-A2-4-like [Solanum lycopersicum]
	Solyc03g121060.4	0.000325579	-1.08558	down	0.273386	-0.21244	normal	IAA26 [Solanum lycopersicum]
	Solyc03g121900.1	2.1832e-11	-1.02719	down	0.00583449	-0.872352	normal	putative lipid-transfer protein DIR1 [Solanum lycopersicum]
	Solyc03g123670.3	0.000756744	-1.06054	down	0.0520813	-0.672965	normal	PREDICTED: uncharacterized protein LOC101244939 [Solanum lycopersicum]
	Solyc04g006960.3	3.1512e-09	-1.34721	down	0.663091	-0.137872	normal	PREDICTED: ABC transporter G family member 21 [Solanum lycopersicum]
	Solyc04g007780.3	4.31084e-07	-1.16126	down	0.828075	0.0795039	normal	PREDICTED: MLP-like protein 43 [Solanum lycopersicum]
	Solyc04g007940.4	1.08308e-06	-1.49926	down	0.933973	-0.0417028	normal	PREDICTED: cytochrome P450 82C4-like [Solanum lycopersicum]
	Solyc04g008110.3	2.32614e-08	-1.26219	down	0.000319706	-0.691293	normal	PREDICTED: histidine kinase 4 [Solanum lycopersicum]
	Solyc04g008600.4	7.70978e-05	-1.20303	down	7.93566e-09	-0.982844	normal	PREDICTED: chromosome segregation in meiosis protein 3 [Solanum lycopersicum]
	Solyc04g009820.3	0.00128582	-1.08852	down	0.0416419	-0.470192	normal	PREDICTED: GRF1-interacting factor 1-like isoform X1 [Solanum lycopersicum]
	Solyc04g014510.3	6.14855e-10	-1.15442	down	0.23947	-0.224332	normal	glutamine synthetase cytosolic isozyme 1-1 [Solanum lycopersicum]
	Solyc04g026020.3	1.76744e-16	-1.86208	down	0.773904	0.128053	normal	PREDICTED: protein SIEVE ELEMENT OCCLUSION B-like [Solanum lycopersicum]
	Solyc04g045530.4	1.62467e-05	-1.15224	down	2.41991e-07	-0.816559	normal	PREDICTED: probable DNA primase large subunit [Solanum lycopersicum]
	Solyc04g050440.3	1.09908e-06	-1.75868	down	0.326866	-0.377697	normal	ammonium transporter 1 member 2 [Solanum lycopersicum]
	Solyc04g051280.4	0.00847591	-1.09883	down	0.000639709	-0.955131	normal	PREDICTED: uncharacterized protein LOC101264922 isoform X1 [Solanum lycopersicum]
	Solyc04g051540.3	0.000519736	-1.0845	down	0.539127	-0.244553	normal	PREDICTED: probable WRKY transcription factor 13 [Solanum lycopersicum]
	Solyc04g054730.3	3.74832e-06	-1.36368	down	0.785371	-0.126754	normal	sulfate transporter 2.1-like [Solanum lycopersicum]
	Solyc04g064620.4	3.81071e-07	-1.04613	down	0.0219162	-0.778619	normal	PREDICTED: bidirectional sugar transporter SWEET1-like [Solanum lycopersicum]
	Solyc04g064630.3	0.00422625	-1.25892	down	0.0699612	-0.654803	normal	PREDICTED: bidirectional sugar transporter SWEET1-like [Solanum lycopersicum]
	Solyc04g071500.4	6.70919e-06	-1.03644	down	0.0444807	-0.44544	normal	PREDICTED: uncharacterized protein LOC101252389 [Solanum lycopersicum]
	Solyc04g073990.3	1.8737e-25	-1.4364	down	0.000218532	-0.592996	normal	annexin p34 [Solanum lycopersicum]
	Solyc04g074420.1	0.00581851	-1.02056	down	0.257706	-0.45125	normal	PREDICTED: protein EXORDIUM-like [Solanum tuberosum]
	Solyc04g074430.2	2.425e-05	-1.2308	down	0.243536	-0.375624	normal	PREDICTED: protein EXORDIUM-like [Solanum lycopersicum]
	Solyc04g074450.1	6.32955e-12	-1.72911	down	0.896452	-0.0478807	normal	PREDICTED: protein EXORDIUM-like [Solanum lycopersicum]
	Solyc04g074810.4	0.000118673	-1.54694	down	0.263706	-0.451157	normal	PREDICTED: transcription factor bHLH94-like [Solanum lycopersicum]
	Solyc04g074990.3	0.000145644	-1.11776	down	1.5667e-08	-0.866999	normal	Zinc-finger homeodomain protein 1 [Capsicum baccatum]
	Solyc04g077170.3	0.00141865	-1.0106	down	0.000214968	-0.740885	normal	PREDICTED: EPIDERMAL PATTERNING FACTOR-like protein 2 [Solanum lycopersicum]
	Solyc04g077490.3	0.00643985	-1.15062	down	7.05457e-10	-0.972385	normal	AP2-like ethylene-responsive transcription factor ANT-like [Solanum lycopersicum]
	Solyc04g080940.4	8.61842e-09	-1.02394	down	0.423971	-0.129073	normal	PREDICTED: protein WALLS ARE THIN 1 [Solanum lycopersicum]
	Solyc04g081080.1	0.000899813	-1.11164	down	0.000108705	-0.85473	normal	PREDICTED: probable LRR receptor-like serine/threonine-protein kinase At4g36180 [Solanum lycopersicum]
	Solyc04g081130.1	4.90026e-07	-1.45828	down	0.687845	-0.129543	normal	PREDICTED: aldehyde oxidase GLOX1-like [Solanum lycopersicum]
	Solyc04g083160.2	5.66307e-05	-1.1967	down	0.275758	0.338427	normal	PREDICTED: ent-kaurene oxidase, chloroplastic [Solanum lycopersicum]
	Solyc04g150128.1	0.000431118	-1.13985	down	0.948648	-0.0191786	normal	PREDICTED: uncharacterized protein LOC108943520 [Nicotiana tomentosiformis]
	Solyc05g005810.4	5.22987e-11	-1.3691	down	0.0524506	-0.42804	normal	PREDICTED: uncharacterized protein LOC101257467 [Solanum lycopersicum]
	Solyc05g006870.3	9.89818e-06	-1.74005	down	0.143169	-0.55206	normal	PREDICTED: thioredoxin H4-like [Solanum pennellii]
	Solyc05g007450.3	4.70647e-05	-1.118	down	1.58174e-11	-0.999691	normal	PREDICTED: origin of replication complex subunit 6 [Solanum lycopersicum]
	Solyc05g008480.4	6.46372e-07	-1.26436	down	1.01857e-07	-0.91159	normal	PREDICTED: probable histone chaperone ASF1A [Solanum tuberosum]
	Solyc05g008540.3	3.22791e-07	-1.17026	down	1.87793e-06	-0.906024	normal	PREDICTED: origin of replication complex subunit 4 [Solanum lycopersicum]
	Solyc05g009420.1	8.77745e-07	-1.08647	down	0.00221211	-0.636639	normal	PREDICTED: uncharacterized protein LOC101255885 [Solanum lycopersicum]
	Solyc05g009560.4	0.00021424	-1.05392	down	0.000398643	-0.727636	normal	PREDICTED: homologous-pairing protein 2 homolog [Solanum lycopersicum]
	Solyc05g009720.3	4.11544e-16	-1.09185	down	1.29752e-06	-0.78797	normal	PREDICTED: myb family transcription factor EFM [Solanum lycopersicum]
	Solyc05g010060.4	2.62021e-11	-2.36859	down	0.0104343	-0.75884	normal	PREDICTED: phosphate transporter PHO1 homolog 1 [Solanum lycopersicum]
	Solyc05g012360.3	0.000945292	-1.09456	down	0.013112	-0.821387	normal	PREDICTED: uncharacterized protein LOC101263811 isoform X1 [Solanum lycopersicum]
	Solyc05g012720.3	1.11404e-07	-1.2718	down	0.00652543	-0.667209	normal	PREDICTED: mitotic checkpoint protein BUB3.3 [Solanum lycopersicum]
	Solyc05g014540.3	2.16175e-05	-1.06933	down	2.09556e-09	-0.968125	normal	PREDICTED: DNA polymerase alpha subunit B [Solanum lycopersicum]
	Solyc05g023680.4	6.90352e-06	-1.13951	down	1.69031e-10	-0.927295	normal	PREDICTED: E3 ubiquitin-protein ligase ORTHRUS 2 [Solanum lycopersicum]
	Solyc05g050900.4	0.00054685	-1.01497	down	0.000251546	-0.775381	normal	PREDICTED: spindle and kinetochore-associated protein 1 homolog [Solanum lycopersicum]
	Solyc05g050960.4	0.00218556	-1.0892	down	0.00165497	-0.926959	normal	PREDICTED: DNA repair protein RAD51 homolog 3 isoform X1 [Solanum lycopersicum]
	Solyc05g053520.3	6.54061e-06	-1.15149	down	0.00324997	-0.863777	normal	PREDICTED: uncharacterized protein LOC101262116 [Solanum lycopersicum]
	Solyc05g054090.3	7.99905e-06	-1.51896	down	0.000589855	0.939835	normal	PREDICTED: induced stolen tip protein TUB8-like [Solanum lycopersicum]
	Solyc05g054430.4	2.71244e-06	-1.03344	down	0.000317207	-0.856485	normal	PREDICTED: DNA replication complex GINS protein PSF2 [Solanum lycopersicum]
	Solyc06g005390.1	0.00196601	-1.09611	down	0.064858	-0.521042	normal	PREDICTED: histone H2B.7-like [Capsicum annuum]
	Solyc06g005560.4	7.39785e-08	-1.34097	down	0.000472291	-0.513647	normal	expansin9 precursor [Solanum lycopersicum]
	Solyc06g007580.1	0.00965214	-1.09088	down	0.206786	-0.483336	normal	PREDICTED: uncharacterized protein LOC101250804 [Solanum lycopersicum]
	Solyc06g008840.3	0.000122898	-1.1619	down	0.0487779	-0.65461	normal	PREDICTED: uncharacterized protein LOC101267999 [Solanum lycopersicum]
	Solyc06g051040.4	0.00181966	-1.05579	down	0.150743	-0.458989	normal	PREDICTED: probable inactive serine/threonine-protein kinase bub1 [Solanum lycopersicum]
	Solyc06g051840.1	3.14793e-05	-1.11212	down	0.00146411	-0.78168	normal	PREDICTED: ethylene-responsive transcription factor CRF4-like [Solanum lycopersicum]
	Solyc06g053440.3	6.05891e-06	-1.49021	down	0.0452906	-0.709404	normal	PREDICTED: uncharacterized protein LOC101245659 [Solanum lycopersicum]
	Solyc06g063340.3	0.00671952	-1.13135	down	0.00620364	-0.86824	normal	PREDICTED: uncharacterized protein LOC101246832 [Solanum lycopersicum]
	Solyc06g067910.3	2.37357e-17	-1.81687	down	0.225377	-0.302057	normal	PREDICTED: uncharacterized protein LOC101268115 [Solanum lycopersicum]
	Solyc06g068050.3	7.67914e-09	-1.02597	down	0.0892006	-0.385302	normal	PREDICTED: uncharacterized protein At2g34160-like [Solanum lycopersicum]
	Solyc06g068690.4	1.53864e-06	-1.29777	down	0.0484411	-0.554075	normal	PREDICTED: uncharacterized protein LOC101247334 isoform X6 [Solanum lycopersicum]
	Solyc06g068710.3	1.03835e-12	-1.14881	down	0.00594272	-0.497722	normal	PREDICTED: 40S ribosomal protein S27-3-like isoform X1 [Solanum lycopersicum]
	Solyc06g071250.4	2.0531e-05	-1.26897	down	0.718575	0.0844289	normal	PREDICTED: uncharacterized protein LOC101260735 [Solanum lycopersicum]
	Solyc06g071570.3	2.07325e-06	-1.38795	down	0.215668	0.499132	normal	PREDICTED: protein NRT1/ PTR FAMILY 2.9-like [Solanum lycopersicum]
	Solyc06g072690.3	0.00121083	-1.0114	down	0.758944	-0.145695	normal	PREDICTED: mitotic-spindle organizing protein 1B-like [Solanum lycopersicum]
	Solyc06g072700.3	3.41148e-06	-1.08828	down	0.494151	-0.109115	normal	hypothetical protein CQW23_15543 [Capsicum baccatum]
	Solyc06g072845.1	5.2481e-09	-2.41215	down	0.0819954	-0.64753	normal	PREDICTED: uncharacterized protein LOC101260734 [Solanum lycopersicum]
	Solyc06g073587.1	0.00231994	-1.20539	down	0.0397423	-0.786521	normal	PREDICTED: multicystatin, partial [Solanum lycopersicum]
	Solyc06g074030.1	0.00324441	-1.16739	down	0.00229241	0.865398	normal	PREDICTED: probable CCR4-associated factor 1 homolog 9 [Solanum lycopersicum]
	Solyc06g075180.1	3.81753e-31	-1.07731	down	3.53855e-08	-0.656888	normal	PREDICTED: 60S ribosomal protein L12 [Solanum lycopersicum]
	Solyc06g075800.1	8.97747e-09	-1.15685	down	8.68165e-12	-0.891806	normal	PREDICTED: probable histone H2B.3 [Populus euphratica]
	Solyc06g075850.1	0.000156482	-1.0281	down	0.000878012	-0.97898	normal	histone h4 [Plasmopara halstedii]
	Solyc06g076660.3	7.27563e-06	-1.14986	down	1.84812e-09	-0.907082	normal	proliferating cell nuclear antigen [Solanum lycopersicum]
	Solyc06g076860.4	1.14634e-05	-1.00536	down	0.000874892	-0.546733	normal	PREDICTED: cell division control protein 6 homolog B [Solanum lycopersicum]
	Solyc06g083080.3	3.81688e-10	-1.34865	down	0.00207533	-0.48042	normal	PREDICTED: uncharacterized protein LOC101256601 [Solanum lycopersicum]
	Solyc06g083880.2	8.92622e-07	-1.32126	down	0.0220105	-0.636557	normal	PREDICTED: uncharacterized protein LOC101261243 [Solanum lycopersicum]
	Solyc06g083900.3	2.01214e-08	-1.87745	down	0.594729	-0.215001	normal	PREDICTED: myb-related protein Myb4-like [Solanum lycopersicum]
	Solyc07g006600.1	4.94726e-09	-1.34234	down	0.0657422	-0.486602	normal	PREDICTED: protein GLUTAMINE DUMPER 2 [Solanum lycopersicum]
	Solyc07g007750.3	1.2133e-05	-1.86215	down	0.0346808	-0.745732	normal	gamma-thionin precursor [Solanum lycopersicum]
	Solyc07g007755.1	7.4129e-09	-1.65259	down	5.72729e-14	-0.799798	normal	defensin-like protein precursor [Solanum lycopersicum]
	Solyc07g007860.1	5.75549e-05	-1.1071	down	0.0158965	-0.445393	normal	PREDICTED: 36.4 kDa proline-rich protein-like [Solanum lycopersicum]
	Solyc07g022830.3	7.56846e-06	-1.02164	down	0.215727	-0.311063	normal	PREDICTED: SPX and EXS domain-containing protein 1 isoform X1 [Solanum lycopersicum]
	Solyc07g024070.3	1.22314e-08	-1.23441	down	2.21959e-06	-0.849418	normal	UBC37, partial [Solanum lycopersicum]
	Solyc07g025380.3	6.87125e-06	-1.11758	down	1.35028e-10	-0.927179	normal	PREDICTED: uncharacterized protein LOC101262432 isoform X2 [Solanum lycopersicum]
	Solyc07g041640.3	0.000437028	-1.34503	down	0.37809	-0.27589	normal	PREDICTED: growth-regulating factor 1-like [Solanum lycopersicum]
	Solyc07g048000.3	3.62625e-05	-1.40556	down	0.211186	-0.5083	normal	PREDICTED: BTB/POZ domain-containing protein At5g48130 [Solanum lycopersicum]
	Solyc07g048010.4	2.93261e-07	-1.01057	down	0.00338878	-0.532336	normal	PREDICTED: thymidylate kinase isoform X2 [Solanum lycopersicum]
	Solyc07g049680.4	0.000379862	-1.05688	down	4.40142e-08	-0.984012	normal	PREDICTED: condensin complex subunit 2 [Solanum lycopersicum]
	Solyc07g052510.4	0.000536863	-1.31534	down	0.721272	-0.154947	normal	PREDICTED: peroxidase 3-like [Solanum pennellii]
	Solyc07g053480.4	1.55641e-09	-1.07668	down	1.60731e-07	-0.693781	normal	PREDICTED: ras-related protein RABA1f [Solanum lycopersicum]
	Solyc07g054470.1	0.000455536	-1.01594	down	0.0135879	-0.74425	normal	PREDICTED: uncharacterized protein LOC101259953 [Solanum lycopersicum]
	Solyc07g062780.3	1.19861e-06	-1.25617	down	0.00120171	-0.751368	normal	PREDICTED: E3 SUMO-protein ligase MMS21 [Solanum lycopersicum]
	Solyc07g063080.4	5.63594e-05	-1.15188	down	1.28897e-06	-0.902314	normal	PREDICTED: dynamin-related protein 5A [Solanum lycopersicum]
	Solyc07g065090.2	3.13178e-12	-1.06265	down	0.00170001	-0.410793	normal	polygalacturonase inhibitor protein precursor [Solanum lycopersicum]
	Solyc07g150147.1	1.02517e-14	-2.38594	down	0.398932	-0.320637	normal	PREDICTED: protein LIGHT-DEPENDENT SHORT HYPOCOTYLS 10-like [Solanum pennellii]
	Solyc08g005640.4	1.54937e-09	-1.61029	down	0.316245	-0.249979	normal	PREDICTED: beta-phellandrene synthase (neryl-diphosphate-cyclizing), chloroplastic-like [Solanum lycopersicum]
	Solyc08g005650.3	4.03484e-10	-1.94058	down	0.1119	-0.42902	normal	PREDICTED: premnaspirodiene oxygenase [Solanum lycopersicum]
	Solyc08g006410.4	2.94239e-17	-1.95544	down	0.00108679	-0.882927	normal	PREDICTED: UDP-glycosyltransferase 74G1-like isoform X1 [Solanum lycopersicum]
	Solyc08g006630.3	3.26835e-06	-1.35103	down	0.000854128	-0.955367	normal	PREDICTED: uncharacterized protein LOC101253607 [Solanum lycopersicum]
	Solyc08g007570.4	0.000270889	-1.51161	down	0.0437428	-0.64241	normal	PREDICTED: protein LITTLE ZIPPER 2-like [Solanum tuberosum]
	Solyc08g007690.1	8.64313e-14	-2.10249	down	0.0551312	-0.729329	normal	PREDICTED: subtilisin-like protease SBT1.7 [Solanum lycopersicum]
	Solyc08g042030.3	0.00197558	-1.00138	down	2.0022e-06	-0.967359	normal	PREDICTED: kinesin-like protein KIN-6 isoform X2 [Solanum lycopersicum]
	Solyc08g066740.3	2.01712e-25	-1.33782	down	0.00428797	-0.525325	normal	early nodulin-like protein [Solanum lycopersicum]
	Solyc08g066890.4	0.00478315	-1.21732	down	0.335846	0.41236	normal	PREDICTED: uncharacterized protein LOC101252010 [Solanum lycopersicum]
	Solyc08g068050.3	9.1647e-07	-1.37435	down	3.41341e-06	-0.841192	normal	PREDICTED: DDT domain-containing protein DDR4 [Solanum lycopersicum]
	Solyc08g074630.2	0.000172734	-1.6081	down	0.00240204	-0.883757	normal	polyphenol oxidase F, chloroplastic [Solanum lycopersicum]
	Solyc08g074683.1	1.25944e-06	-1.9438	down	9.48073e-09	-0.89591	normal	polyphenol oxidase B, chloroplastic [Solanum lycopersicum]
	Solyc08g075880.4	2.63451e-05	-1.12248	down	0.863486	0.0669133	normal	PREDICTED: heavy metal-associated isoprenylated plant protein 21-like [Solanum lycopersicum]
	Solyc08g076190.3	0.000225641	-1.30221	down	4.28657e-05	-0.907414	normal	PREDICTED: uncharacterized protein LOC101262140 isoform X1 [Solanum lycopersicum]
	Solyc08g076610.4	0.000275194	-1.00152	down	3.07391e-05	-0.81008	normal	PREDICTED: uncharacterized protein LOC101262742 [Solanum lycopersicum]
	Solyc08g077000.1	9.20965e-06	-1.22686	down	0.001265	-0.86848	normal	PREDICTED: putative uncharacterized protein DDB_G0291812 [Solanum lycopersicum]
	Solyc08g077360.3	1.82464e-05	-1.24429	down	0.00448396	-0.686661	normal	PREDICTED: dynamin-related protein 1E-like [Solanum lycopersicum]
	Solyc08g082960.3	0.00010828	-1.14694	down	0.151312	-0.544213	normal	PREDICTED: zinc finger HIT domain-containing protein 2 [Solanum lycopersicum]
	Solyc09g005480.3	3.70865e-07	-1.66575	down	0.023751	-0.287858	normal	PREDICTED: putative F-box protein At3g16210 isoform X9 [Solanum lycopersicum]
	Solyc09g007330.4	1.94068e-05	-1.14575	down	3.03484e-08	-0.999272	normal	PREDICTED: probable DNA helicase MCM8 [Solanum lycopersicum]
	Solyc09g007940.3	8.40557e-06	-1.62524	down	0.0541589	-0.280008	normal	PREDICTED: adenosine kinase 2-like isoform X1 [Solanum lycopersicum]
	Solyc09g008320.4	1.0475e-18	-1.31583	down	0.0295178	-0.390648	normal	PREDICTED: probable xyloglucan endotransglucosylase/hydrolase protein 32 [Solanum lycopersicum]
	Solyc09g008430.4	9.2585e-05	-1.02069	down	0.000163773	-0.706953	normal	PREDICTED: E3 ubiquitin-protein ligase MIEL1 [Solanum lycopersicum]
	Solyc09g008630.3	2.47341e-09	-1.2323	down	0.000151889	-0.820942	normal	PREDICTED: DNA replication complex GINS protein PSF1 [Solanum lycopersicum]
	Solyc09g009200.3	0.00905184	-1.0358	down	0.0845992	-0.555565	normal	PREDICTED: growth-regulating factor 3-like isoform X1 [Solanum lycopersicum]
	Solyc09g010710.4	0.000930736	-1.17636	down	0.0730784	-0.654404	normal	PREDICTED: uncharacterized protein LOC101258890 [Solanum lycopersicum]
	Solyc09g010810.3	0.000122672	-1.09686	down	4.598e-09	-0.967315	normal	PREDICTED: kinesin-like protein KIN-10B [Solanum lycopersicum]
	Solyc09g011750.3	1.2922e-05	-1.00696	down	0.896651	0.0380773	normal	PREDICTED: probable serine/threonine-protein kinase At5g41260 [Solanum pennellii]
	Solyc09g014480.3	1.26013e-07	-1.13772	down	0.0570082	0.435148	normal	PREDICTED: polygalacturonase inhibitor [Solanum lycopersicum]
	Solyc09g014525.1	4.36963e-06	-1.18379	down	0.0786873	-0.615917	normal	PREDICTED: kirola-like [Solanum lycopersicum]
	Solyc09g074830.3	2.37218e-05	-1.04091	down	0.00406515	-0.745991	normal	protein kinase WEE1 [Solanum lycopersicum]
	Solyc09g075360.4	1.47306e-06	-1.22367	down	6.36224e-05	-0.610104	normal	endo-1,4-beta-glucanase precursor [Solanum lycopersicum]
	Solyc09g082620.3	0.00157465	-1.05275	down	0.0105541	-0.794812	normal	PREDICTED: EPIDERMAL PATTERNING FACTOR-like protein 4 [Solanum lycopersicum]
	Solyc09g084460.3	1.01012e-05	-1.81023	down	0.136091	0.614398	normal	PREDICTED: wound-induced proteinase inhibitor 1-like [Solanum lycopersicum]
	Solyc09g090340.3	1.38122e-07	-1.05897	down	1.01227e-09	-0.880085	normal	PREDICTED: uncharacterized protein LOC101263160 [Solanum lycopersicum]
	Solyc09g090360.3	0.000898152	-1.09282	down	0.247356	-0.497856	normal	PREDICTED: phosphate transporter PHO1 [Solanum lycopersicum]
	Solyc09g091370.4	8.32763e-05	-1.05389	down	2.88304e-05	-0.859751	normal	PREDICTED: uncharacterized protein LOC101267650 isoform X1 [Solanum lycopersicum]
	Solyc09g091920.3	0.00435077	-1.20344	down	0.414078	-0.353393	normal	PREDICTED: PLASMODESMATA CALLOSE-BINDING PROTEIN 3 [Solanum lycopersicum]
	Solyc09g092235.1	0.000252758	-1.03472	down	0.855035	0.079114	normal	PREDICTED: protein RALF-like 32 [Solanum lycopersicum]
	Solyc09g092320.3	3.61389e-11	-1.22689	down	0.00033767	-0.716844	normal	PREDICTED: glycine-rich RNA-binding protein 2, mitochondrial [Solanum lycopersicum]
	Solyc09g097850.1	0.00203884	-1.10818	down	9.11085e-05	-0.926706	normal	PREDICTED: cysteine proteinase inhibitor B [Solanum lycopersicum]
	Solyc10g006810.4	0.000163776	-1.12293	down	0.0013887	-0.883531	normal	PREDICTED: uncharacterized protein LOC101243644 [Solanum lycopersicum]
	Solyc10g007310.1	0.00628363	-1.02909	down	0.686868	-0.171782	normal	PREDICTED: protein LIGHT-DEPENDENT SHORT HYPOCOTYLS 10-like [Solanum lycopersicum]
	Solyc10g008350.4	5.12974e-05	-1.09747	down	0.590641	-0.196623	normal	PREDICTED: uncharacterized protein LOC101263470 [Solanum lycopersicum]
	Solyc10g009110.1	1.00937e-05	-1.19718	down	0.0976101	0.436541	normal	ethylene response factor 3 [Solanum lycopersicum]
	Solyc10g011960.3	4.30828e-05	-1.51139	down	0.65929	-0.203294	normal	PREDICTED: pollen-specific leucine-rich repeat extensin-like protein 1 [Solanum lycopersicum]
	Solyc10g055260.2	0.000706451	-1.00906	down	0.275958	-0.29603	normal	LAX5 protein [Solanum lycopersicum]
	Solyc10g074720.3	7.86294e-06	-1.09765	down	1.06413e-08	-0.944765	normal	B1-type cyclin dependent kinase [Solanum lycopersicum]
	Solyc10g075090.3	3.52842e-08	-1.62842	down	0.483662	-0.248322	normal	non-specific lipid-transfer protein 2 precursor [Solanum lycopersicum]
	Solyc10g075103.1	5.10903e-07	-1.53886	down	0.377166	-0.309546	normal	non-specific lipid-transfer protein 2 precursor [Solanum lycopersicum]
	Solyc10g078370.2	0.000404007	-1.23278	down	0.128006	-0.347049	normal	auxin efflux facilitator SlPIN9 [Solanum lycopersicum]
	Solyc10g079090.3	3.18718e-07	-1.02378	down	8.61487e-08	-0.784904	normal	PREDICTED: chaperone protein dnaJ 6 [Solanum lycopersicum]
	Solyc10g079510.3	5.63256e-05	-1.10539	down	1.40864e-07	-0.895902	normal	PREDICTED: Fanconi anemia group J protein homolog [Solanum lycopersicum]
	Solyc10g080400.2	6.28539e-05	-1.06972	down	1.37062e-06	-0.994142	normal	PREDICTED: protein POLYCHOME [Solanum lycopersicum]
	Solyc10g080430.1	0.00461828	-1.15928	down	0.6951	-0.153575	normal	PREDICTED: FT-interacting protein 1-like [Solanum lycopersicum]
	Solyc10g080980.2	1.73725e-13	-2.30734	down	0.21905	-0.527932	normal	PREDICTED: WAT1-related protein At5g07050 [Solanum lycopersicum]
	Solyc10g081210.3	6.06851e-07	-1.38215	down	0.0044339	-0.880552	normal	PREDICTED: replication protein A 14 kDa subunit B-like isoform X1 [Solanum lycopersicum]
	Solyc10g081700.3	0.00023784	-1.1932	down	0.12559	-0.476237	normal	PREDICTED: uncharacterized protein LOC107001746 [Solanum pennellii]
	Solyc10g081730.2	7.37564e-08	-1.28146	down	0.697694	0.121127	normal	PREDICTED: protein WVD2-like 4 [Solanum lycopersicum]
	Solyc10g084660.2	7.11494e-10	-1.45035	down	0.000206384	-0.97088	normal	PREDICTED: actin-depolymerizing factor 1 [Solanum lycopersicum]
	Solyc10g085850.1	0.00244515	-1.01612	down	0.00144209	-0.743178	normal	TPSI1 [Solanum lycopersicum]
	Solyc10g085950.2	0.00162135	-1.18935	down	0.74661	-0.125768	normal	PREDICTED: protein ALUMINUM SENSITIVE 3 [Solanum lycopersicum]
	Solyc11g005150.3	9.8768e-09	-1.30317	down	3.15646e-05	-0.642379	normal	PREDICTED: leucine-rich repeat extensin-like protein 6 [Solanum pennellii]
	Solyc11g005800.2	1.95537e-05	-1.09561	down	1.30664e-09	-0.985809	normal	PREDICTED: chromatin assembly factor 1 subunit FAS2 [Solanum lycopersicum]
	Solyc11g006430.1	0.000280417	-1.37074	down	0.00405445	-0.764553	normal	PREDICTED: uncharacterized protein LOC101258323 [Solanum lycopersicum]
	Solyc11g007920.1	2.34035e-06	-1.01283	down	3.26591e-09	-0.864415	normal	histone H2B.3 [Morus notabilis]
	Solyc11g010710.2	0.0059641	-1.00856	down	0.150422	-0.490441	normal	PREDICTED: AP2-like ethylene-responsive transcription factor AIL6 [Solanum lycopersicum]
	Solyc11g012020.2	0.000788661	-1.12797	down	9.64751e-08	-0.971103	normal	PREDICTED: EH domain-containing protein 1-like [Solanum lycopersicum]
	Solyc11g020960.2	0.00713925	-1.16094	down	0.000342815	-0.984715	normal	PREDICTED: wound-induced proteinase inhibitor 2-like [Solanum lycopersicum]
	Solyc11g042890.2	0.00116689	-1.13676	down	0.055501	-0.640157	normal	PREDICTED: uncharacterized protein LOC101261986 [Solanum lycopersicum]
	Solyc11g045230.2	0.00058743	-1.05478	down	0.989794	0.00636628	normal	PREDICTED: probable E3 ubiquitin-protein ligase BAH1-like 1 [Solanum lycopersicum]
	Solyc11g065220.2	4.41959e-06	-1.02021	down	0.000619682	-0.70818	normal	PREDICTED: hexokinase-3-like [Solanum lycopersicum]
	Solyc11g066160.1	3.05933e-09	-1.18822	down	0.0250115	-0.735156	normal	histone H4 [Zea mays]
	Solyc11g066950.2	9.48114e-14	-1.52141	down	0.594565	-0.152793	normal	PREDICTED: stress-response A/B barrel domain-containing protein At5g22580 [Solanum lycopersicum]
	Solyc11g067300.2	8.44655e-08	-1.19349	down	0.026143	-0.411492	normal	PREDICTED: ABC transporter B family member 21-like isoform X1 [Solanum lycopersicum]
	Solyc11g071730.3	4.48001e-06	-1.25321	down	5.57031e-09	-0.984495	normal	PREDICTED: kinesin-like protein KIN-12E [Solanum lycopersicum]
	Solyc11g072280.3	9.02067e-09	-1.19078	down	2.19578e-08	-0.959085	normal	PREDICTED: 65-kDa microtubule-associated protein 3-like [Solanum lycopersicum]
	Solyc11g073260.2	4.16832e-10	-1.23329	down	2.0362e-11	-0.988203	normal	PREDICTED: histone H2A isoform X3 [Solanum lycopersicum]
	Solyc12g005260.1	0.00763332	-1.05371	down	0.0726626	-0.591247	normal	PREDICTED: kinesin-like protein KIN-14N isoform X1 [Solanum lycopersicum]
	Solyc12g005430.1	2.86009e-18	-2.20794	down	0.950988	0.0281294	normal	PREDICTED: acetyl-CoA-benzylalcohol acetyltransferase-like [Solanum lycopersicum]
	Solyc12g006997.1	2.7945e-06	-1.19832	down	0.716167	-0.140674	normal	PREDICTED: uncharacterized protein LOC101246692 [Solanum lycopersicum]
	Solyc12g008680.3	6.25836e-08	-1.00389	down	0.000156812	-0.690812	normal	--
	Solyc12g009040.3	0.00127429	-1.16194	down	0.997211	0.00144944	normal	PREDICTED: LOW QUALITY PROTEIN: long chain acyl-CoA synthetase 8-like [Solanum lycopersicum]
	Solyc12g009290.1	1.30198e-06	-1.14436	down	0.136046	-0.518414	normal	hypothetical protein A4A49_37231 [Nicotiana attenuata]
	Solyc12g009300.3	1.15024e-05	-1.28669	down	0.00308396	-0.758064	normal	sucrose synthase [Solanum lycopersicum]
	Solyc12g010960.2	2.86203e-05	-1.13574	down	0.790749	-0.0781696	normal	PREDICTED: 2-alkenal reductase (NADP(+)-dependent)-like [Solanum lycopersicum]
	Solyc12g043030.3	1.27321e-16	-2.61601	down	0.0745624	-0.699744	normal	PREDICTED: probable sulfate transporter 3.4 [Solanum lycopersicum]
	Solyc12g043040.1	4.3703e-12	-1.79481	down	0.000139412	-0.977852	normal	PREDICTED: probable sulfate transporter 3.4 [Solanum lycopersicum]
	Solyc12g044310.2	7.632e-09	-1.34369	down	0.0709728	-0.375148	normal	PREDICTED: protein NRT1/ PTR FAMILY 1.2 [Solanum lycopersicum]
	Solyc12g056600.3	3.99546e-14	-1.45018	down	0.565082	0.204397	normal	short-chain dehydrogenase-reductase [Solanum lycopersicum]
	Solyc12g057140.1	1.43717e-11	-1.06681	down	4.2661e-08	-0.716166	normal	--
	Solyc12g057150.1	1.62197e-09	-1.51322	down	0.000376046	-0.695821	normal	PREDICTED: classical arabinogalactan protein 9-like [Solanum pennellii]
	Solyc12g088470.3	0.00139708	-1.06671	down	0.000393783	-0.923586	normal	PREDICTED: G2/mitotic-specific cyclin C13-1-like [Solanum lycopersicum]
	Solyc12g088530.2	1.16445e-08	-1.19335	down	3.35508e-08	-0.93384	normal	PREDICTED: putative cyclin-A3-1 [Solanum lycopersicum]
	Solyc12g096170.2	2.29168e-07	-1.11196	down	4.37453e-06	-0.937917	normal	PREDICTED: uncharacterized protein LOC101261700 [Solanum lycopersicum]
	Solyc12g099450.3	0.00336595	-1.1287	down	0.00678697	-0.808511	normal	PREDICTED: uncharacterized protein DDB_G0271670-like [Solanum lycopersicum]
	Solyc12g100330.2	0.000138846	-1.01249	down	9.37319e-11	-0.890617	normal	PREDICTED: DNA (cytosine-5)-methyltransferase CMT3 [Solanum lycopersicum]
RC_vs_RT unchanged and SC_vs_ST down-regulated	Solanum_lycopersicum_newGene_1230	3.15785e-05	-0.989354	normal	1.03979e-05	-1.01662	down	PREDICTED: sugar transport protein 8-like [Solanum tuberosum]
	Solanum_lycopersicum_newGene_726	0.0382043	-0.850992	normal	0.00012802	-1.10479	down	--
	Solyc01g007170.4	0.0031776	-0.828139	normal	2.61724e-09	-1.13906	down	PREDICTED: protein QUIRKY [Solanum lycopersicum]
	Solyc01g007800.3	0.000827538	-0.788826	normal	9.66153e-11	-1.08657	down	PREDICTED: transcription repressor OFP6 [Solanum lycopersicum]
	Solyc01g009040.4	0.00268168	-0.905625	normal	4.50504e-17	-1.25462	down	PREDICTED: G2/mitotic-specific cyclin S13-7-like [Solanum lycopersicum]
	Solyc01g060410.4	0.00413834	-0.801212	normal	7.1965e-14	-1.06092	down	PREDICTED: uncharacterized protein LOC101265765 [Solanum lycopersicum]
	Solyc01g066610.4	0.0003194	-0.997671	normal	2.14043e-07	-1.0323	down	PREDICTED: Fanconi anemia group I protein isoform X1 [Solanum lycopersicum]
	Solyc01g080750.3	0.0375578	-0.922357	normal	5.71979e-13	-1.29327	down	PREDICTED: crescerin-1 [Solanum lycopersicum]
	Solyc01g087080.4	0.00324954	-0.994024	normal	1.68681e-12	-1.20306	down	uncharacterized protein LOC101244228 [Solanum lycopersicum]
	Solyc01g091010.3	0.141884	-0.677964	normal	1.21174e-19	-1.54392	down	PREDICTED: axial regulator YABBY 1 [Solanum lycopersicum]
	Solyc01g096840.3	0.00335356	-0.834441	normal	8.788e-09	-1.24456	down	PREDICTED: QWRF motif-containing protein 7-like [Solanum lycopersicum]
	Solyc01g098980.4	9.60807e-05	-0.991316	normal	2.05704e-12	-1.01614	down	PREDICTED: kinesin-like protein KIN-14G isoform X1 [Solanum lycopersicum]
	Solyc01g106750.2	0.040917	-0.74659	normal	2.04145e-11	-1.14443	down	PREDICTED: uncharacterized protein LOC101253436 [Solanum lycopersicum]
	Solyc01g107190.3	0.00426941	-0.764608	normal	2.11732e-14	-1.04	down	PREDICTED: LOB domain-containing protein 37-like [Solanum lycopersicum]
	Solyc01g108670.4	0.000369997	-0.972491	normal	4.66682e-12	-1.01639	down	PREDICTED: kinesin-like protein KIN-12D isoform X1 [Solanum lycopersicum]
	Solyc01g108900.4	0.0405064	-0.762333	normal	0.000104406	-1.02624	down	PREDICTED: pollen-specific leucine-rich repeat extensin-like protein 1 [Solanum lycopersicum]
	Solyc01g109750.2	0.194438	-0.628907	normal	1.28145e-06	-1.02274	down	PREDICTED: syntaxin-112-like [Solanum lycopersicum]
	Solyc01g110590.4	0.840146	-0.0766774	normal	2.69764e-05	-1.10851	down	PREDICTED: auxin-induced protein 15A-like [Solanum lycopersicum]
	Solyc02g030120.3	0.0226016	-0.533961	normal	8.524e-10	-1.1753	down	PREDICTED: subtilisin-like protease SBT2.2 isoform X2 [Solanum lycopersicum]
	Solyc02g066980.1	0.0211704	-0.884805	normal	5.94313e-05	-1.36774	down	PREDICTED: axoneme-associated protein mst101(2)-like isoform X1 [Solanum lycopersicum]
	Solyc02g067050.3	0.00334201	-0.88681	normal	5.27743e-16	-1.24442	down	PREDICTED: uncharacterized protein LOC101247689 [Solanum lycopersicum]
	Solyc02g072500.3	0.0308971	-0.776916	normal	1.33467e-10	-1.15861	down	PREDICTED: nucleobase-ascorbate transporter 2 [Solanum lycopersicum]
	Solyc02g085750.4	5.28846e-05	-0.760601	normal	6.73181e-13	-1.21818	down	PREDICTED: uncharacterized protein LOC101255558 [Solanum lycopersicum]
	Solyc02g087880.3	0.0251306	-0.918323	normal	5.48439e-06	-1.14599	down	PREDICTED: tubulin alpha chain-like [Capsicum annuum]
	Solyc03g005620.4	0.0284163	-0.784461	normal	2.12835e-09	-1.14259	down	PREDICTED: kinesin-like protein KIN-10A [Solanum lycopersicum]
	Solyc03g006490.3	0.0156658	-1.07009	normal	0.00122013	-1.19131	down	glutaminase domain-containing protein [Solanum lycopersicum]
	Solyc03g031890.3	0.00742723	-0.994338	normal	4.41924e-06	-1.40321	down	PREDICTED: uncharacterized protein LOC101258531 [Solanum lycopersicum]
	Solyc03g095970.3	0.0181029	-0.883241	normal	0.00030439	-1.23199	down	PREDICTED: short-chain dehydrogenase reductase 3b-like [Solanum pennellii]
	Solyc03g111500.3	0.656358	-0.205381	normal	0.000358201	-1.11818	down	PREDICTED: B3 domain-containing protein Os01g0905400-like [Solanum lycopersicum]
	Solyc03g114380.4	0.0174441	-0.815074	normal	1.58976e-12	-1.15565	down	PREDICTED: kinesin-like protein KIN-8A isoform X2 [Solanum lycopersicum]
	Solyc03g118310.4	0.00189198	-0.413187	normal	2.25577e-11	-1.01358	down	PREDICTED: transcription factor ICE1-like [Solanum lycopersicum]
	Solyc03g119220.3	0.000950193	-0.9876	normal	1.04195e-14	-1.1916	down	PREDICTED: kinesin-like protein NACK1 [Solanum lycopersicum]
	Solyc03g119940.3	0.000928056	-0.985817	normal	6.78142e-15	-1.28348	down	PREDICTED: uncharacterized protein LOC101263895 [Solanum lycopersicum]
	Solyc03g120950.3	0.0121994	-0.94528	normal	2.20857e-10	-1.4596	down	PREDICTED: uncharacterized protein LOC101256663 [Solanum lycopersicum]
	Solyc03g121760.3	0.0383173	-0.666844	normal	2.92288e-09	-1.06989	down	PREDICTED: protein IQ-DOMAIN 1-like [Solanum lycopersicum]
	Solyc04g008230.3	0.000421794	-0.80989	normal	9.08379e-13	-1.4644	down	PREDICTED: polygalacturonase At1g48100 [Solanum pennellii]
	Solyc04g009520.3	0.00164422	-0.872391	normal	1.71213e-05	-1.06039	down	PREDICTED: nuclear transcription factor Y subunit B-10 [Solanum lycopersicum]
	Solyc04g014850.3	0.000439015	-0.958875	normal	4.5676e-08	-1.22848	down	PREDICTED: uncharacterized protein LOC101259429 [Solanum lycopersicum]
	Solyc04g076310.4	0.00225299	-0.92413	normal	1.91066e-10	-1.08011	down	PREDICTED: kinesin-like protein KIN-4C [Solanum lycopersicum]
	Solyc04g077540.4	0.00169883	-0.930688	normal	1.5993e-11	-1.15442	down	PREDICTED: kinesin-like protein KIN-7N [Solanum lycopersicum]
	Solyc04g078940.3	0.000431686	-0.981475	normal	1.70482e-10	-1.03208	down	dem protein [Solanum lycopersicum]
	Solyc05g006210.3	0.830739	-0.112943	normal	7.47521e-05	-1.35612	down	PREDICTED: glucan endo-1,3-beta-glucosidase 6-like isoform X1 [Solanum lycopersicum]
	Solyc05g015330.1	0.000252953	-0.997634	normal	1.31213e-08	-1.15526	down	PREDICTED: nuclear transcription factor Y subunit C-2 [Solanum lycopersicum]
	Solyc05g050210.4	0.000943148	-0.909797	normal	2.98598e-06	-1.06249	down	PREDICTED: GDSL esterase/lipase At4g01130-like isoform X1 [Solanum lycopersicum]
	Solyc06g007610.2	0.0214662	-0.976157	normal	1.36773e-06	-1.68152	down	PREDICTED: uncharacterized protein At5g48480 [Solanum lycopersicum]
	Solyc06g036180.3	0.0661515	-0.685003	normal	5.56276e-05	-1.20234	down	PREDICTED: uncharacterized protein LOC102601350 isoform X1 [Solanum tuberosum]
	Solyc06g050560.3	0.00528634	-0.931182	normal	1.54949e-09	-1.12381	down	PREDICTED: probably inactive leucine-rich repeat receptor-like protein kinase IMK2 [Solanum lycopersicum]
	Solyc06g060860.2	9.72344e-05	-0.989418	normal	1.24626e-08	-1.16574	down	PREDICTED: uncharacterized protein LOC101245371 isoform X3 [Solanum lycopersicum]
	Solyc06g065680.3	1.62794e-07	-0.889815	normal	2.20306e-14	-1.18149	down	cyclin A2 [Solanum lycopersicum]
	Solyc06g068170.2	0.0382598	-0.913006	normal	0.000290177	-1.17431	down	PREDICTED: uncharacterized protein LOC101243721 [Solanum lycopersicum]
	Solyc06g068570.4	0.0370284	-0.525293	normal	2.14201e-05	-1.24218	down	PREDICTED: AP2-like ethylene-responsive transcription factor At1g16060 isoform X3 [Solanum lycopersicum]
	Solyc06g071640.3	0.0343251	-0.895887	normal	7.27829e-05	-1.0228	down	PREDICTED: tryptophan aminotransferase-related protein 2 [Solanum lycopersicum]
	Solyc06g072240.1	0.00378807	-0.970244	normal	8.64271e-09	-1.11475	down	histone h4 [Plasmopara halstedii]
	Solyc06g072290.3	0.0978954	-0.77772	normal	0.000473284	-1.23272	down	PREDICTED: kinase-interacting family protein-like [Solanum lycopersicum]
	Solyc06g075420.1	0.000667711	-0.919043	normal	1.42235e-09	-1.19003	down	PREDICTED: uncharacterized protein LOC101255413 isoform X4 [Solanum lycopersicum]
	Solyc06g084450.4	0.00110745	-0.950301	normal	2.82725e-12	-1.20047	down	PREDICTED: rho GTPase-activating protein 2-like [Solanum lycopersicum]
	Solyc07g006700.1	0.0732758	-0.439645	normal	5.04983e-09	-1.07464	down	PREDICTED: pathogenesis-related protein PR-1 [Solanum lycopersicum]
	Solyc07g007920.3	0.00195509	-0.941685	normal	5.95066e-06	-1.08287	down	PREDICTED: uncharacterized protein LOC101260061 [Solanum lycopersicum]
	Solyc07g008430.2	0.0140285	-0.89387	normal	4.41261e-07	-1.59368	down	PREDICTED: uncharacterized protein LOC107025584 [Solanum pennellii]
	Solyc07g021710.3	0.254157	-0.439982	normal	0.000165993	-1.00995	down	PREDICTED: inorganic pyrophosphatase 1-like isoform X1 [Solanum pennellii]
	Solyc07g041770.1	0.00791952	-0.903037	normal	1.38901e-10	-1.33055	down	PREDICTED: uncharacterized protein LOC101254009 [Solanum lycopersicum]
	Solyc07g053950.1	0.00279521	-0.915503	normal	1.60353e-16	-1.1893	down	PREDICTED: uncharacterized protein LOC104648387 [Solanum lycopersicum]
	Solyc07g054950.2	0.0196333	-0.889287	normal	1.65826e-07	-1.29205	down	PREDICTED: putative cyclin-D6-1 [Solanum lycopersicum]
	Solyc07g056060.4	0.0116963	-0.907856	normal	6.2984e-11	-1.24256	down	PREDICTED: uncharacterized protein LOC101249938 [Solanum lycopersicum]
	Solyc07g064990.3	0.116662	-0.698711	normal	1.12971e-06	-1.40283	down	PREDICTED: indole-3-acetate O-methyltransferase 1 [Solanum lycopersicum]
	Solyc08g006550.4	0.016364	-0.796116	normal	6.4102e-10	-1.067	down	PREDICTED: rop guanine nucleotide exchange factor 5-like [Solanum lycopersicum]
	Solyc08g006790.4	0.0230168	-0.957962	normal	3.39341e-16	-1.32346	down	PREDICTED: early nodulin-like protein 3 [Solanum lycopersicum]
	Solyc08g068480.1	0.0986925	-0.347111	normal	2.39937e-13	-1.11055	down	PREDICTED: jasmonic acid-amido synthetase JAR1-like [Solanum lycopersicum]
	Solyc08g075940.4	0.000336477	-0.753214	normal	1.38418e-08	-1.04899	down	PREDICTED: DNA-directed RNA polymerases IV and V subunit 2-like isoform X1 [Solanum lycopersicum]
	Solyc08g078640.3	0.00458452	-0.938238	normal	0.000130349	-1.13283	down	PREDICTED: probable pectinesterase 68 [Solanum lycopersicum]
	Solyc08g080400.2	0.0108912	-0.747177	normal	7.23754e-17	-1.18792	down	PREDICTED: scarecrow-like protein 28 [Solanum lycopersicum]
	Solyc08g082790.3	0.0355335	-0.900994	normal	0.000282938	-1.04807	down	--
	Solyc09g007840.3	0.000110418	-0.854032	normal	2.66812e-08	-1.16995	down	PREDICTED: protein CNGC15b-like [Solanum lycopersicum]
	Solyc09g015170.4	0.0018226	-0.967991	normal	4.83384e-15	-1.2303	down	PREDICTED: probably inactive leucine-rich repeat receptor-like protein kinase IMK2 isoform X1 [Solanum lycopersicum]
	Solyc09g064230.3	0.107951	-0.735327	normal	2.44256e-08	-1.46418	down	PREDICTED: FT-interacting protein 1 [Solanum lycopersicum]
	Solyc09g065110.4	0.0274575	-0.698089	normal	4.32802e-05	-1.05675	down	PREDICTED: uncharacterized protein LOC101254834 [Solanum lycopersicum]
	Solyc09g075550.3	0.00146786	-0.909724	normal	2.43159e-12	-1.05306	down	PREDICTED: cellulose synthase-like protein D5 [Solanum lycopersicum]
	Solyc09g092720.3	0.0256459	-0.564127	normal	7.4036e-14	-1.2341	down	PREDICTED: glycine-rich protein 3 short isoform-like [Solanum pennellii]
	Solyc10g007710.3	0.0319996	-0.809092	normal	0.000136717	-1.00457	down	PREDICTED: GDSL esterase/lipase At4g10955-like [Solanum lycopersicum]
	Solyc10g008210.3	0.00429497	-0.920373	normal	1.33727e-13	-1.25573	down	PREDICTED: protein TPX2-like isoform X2 [Solanum lycopersicum]
	Solyc10g009270.3	0.256291	0.53826	normal	0.00219161	-1.01707	down	PREDICTED: transcription factor MYC2-like [Solanum lycopersicum]
	Solyc10g009540.1	0.875732	0.0761142	normal	0.000294926	-1.01173	down	PREDICTED: dihydroflavonol-4-reductase-like isoform X2 [Solanum pennellii]
	Solyc10g048190.1	0.00200444	-0.925058	normal	0.000124903	-1.01717	down	PREDICTED: thymocyte nuclear protein 1 [Solanum lycopersicum]
	Solyc10g078330.2	0.00233713	-0.990196	normal	2.91789e-13	-1.29348	down	PREDICTED: G2/mitotic-specific cyclin S13-7 isoform X2 [Solanum lycopersicum]
	Solyc10g082060.1	0.281901	-0.458737	normal	0.00235381	-1.06197	down	PREDICTED: transcription repressor OFP13-like [Solanum lycopersicum]
	Solyc10g084840.2	3.62853e-15	-0.939265	normal	6.11262e-09	-1.10266	down	PREDICTED: thaumatin-like protein [Solanum lycopersicum]
	Solyc11g010410.2	0.260564	-0.528874	normal	0.00085341	-1.01856	down	PREDICTED: hyoscyamine 6-dioxygenase-like [Solanum lycopersicum]
	Solyc11g010620.3	0.00790941	-0.88869	normal	1.0901e-14	-1.57232	down	PREDICTED: uncharacterized protein At4g38062 [Solanum lycopersicum]
	Solyc11g010920.3	0.00116469	-0.822266	normal	1.81087e-08	-1.01506	down	PREDICTED: kinesin-like protein KIN-14F [Solanum lycopersicum]
	Solyc11g011310.3	0.029724	-0.729125	normal	1.15281e-18	-1.81543	down	PREDICTED: probable rhamnogalacturonate lyase B [Solanum lycopersicum]
	Solyc11g011370.2	0.00146578	-0.91021	normal	2.33581e-10	-1.08427	down	PREDICTED: condensin complex subunit 3 [Solanum lycopersicum]
	Solyc11g012300.1	0.276512	-0.350502	normal	2.5117e-05	-1.08871	down	PREDICTED: uncharacterized protein LOC101249517 [Solanum lycopersicum]
	Solyc11g012610.2	0.00338861	-0.992409	normal	2.6954e-08	-1.0299	down	PREDICTED: uncharacterized protein LOC101263179 [Solanum lycopersicum]
	Solyc11g013220.2	0.135407	-0.70081	normal	0.00133436	-1.00888	down	PREDICTED: uncharacterized protein LOC101254557 [Solanum lycopersicum]
	Solyc11g056640.3	0.0098216	-0.94836	normal	1.33659e-07	-1.15607	down	PREDICTED: uncharacterized protein LOC101266789 [Solanum lycopersicum]
	Solyc11g064750.3	0.000628891	-0.944934	normal	1.36581e-10	-1.46614	down	PREDICTED: pentatricopeptide repeat-containing protein At2g42920, chloroplastic isoform X2 [Solanum lycopersicum]
	Solyc12g006100.2	6.17456e-05	-0.95106	normal	1.12897e-06	-1.27855	down	PREDICTED: serine/threonine-protein phosphatase 7 long form homolog [Solanum lycopersicum]
	Solyc12g007210.2	0.00104675	-0.877839	normal	9.13872e-07	-1.30034	down	PREDICTED: rac-like GTP-binding protein ARAC7 isoform X1 [Solanum lycopersicum]
	Solyc12g013700.2	0.0591737	-0.84568	normal	0.00534955	-1.02818	down	PREDICTED: stem-specific protein TSJT1 [Solanum lycopersicum]
	Solyc12g044620.2	0.00369287	-0.933713	normal	3.70534e-08	-1.35242	down	PREDICTED: uncharacterized protein LOC101248851 [Solanum lycopersicum]
	Solyc12g088190.2	0.195492	-0.543712	normal	1.39668e-08	-1.19405	down	PREDICTED: amino acid permease 6 [Solanum lycopersicum]
	Solyc12g094570.1	0.0137897	-0.580638	normal	2.37073e-07	-1.05336	down	PREDICTED: uncharacterized protein LOC101248373 [Solanum lycopersicum]
	Solyc12g098630.2	0.00219642	-0.873998	normal	2.40884e-08	-1.00463	down	PREDICTED: kinesin-like protein KIN-12B [Solanum lycopersicum]
	Solyc12g099350.1	0.0205985	-0.918405	normal	8.89456e-05	-1.03764	down	PREDICTED: uncharacterized protein LOC107831799 [Nicotiana tabacum]
RC_vs_RT up-regulated and SC_vs_ST unknown	Solanum_lycopersicum_newGene_1130	0.000253106	1.30033	up	--	--	--	PREDICTED: probable WRKY transcription factor 75 [Solanum lycopersicum]
	Solanum_lycopersicum_newGene_1395	1.22309e-06	1.63042	up	--	--	--	PREDICTED: putative calcium-transporting ATPase 13, plasma membrane-type [Solanum pennellii]
	Solanum_lycopersicum_newGene_2039	0.000119613	1.28722	up	--	--	--	Polyprotein, putative [Solanum demissum]
	Solanum_lycopersicum_newGene_2134	3.41788e-06	1.22574	up	--	--	--	PREDICTED: uncharacterized mitochondrial protein AtMg00310-like [Solanum tuberosum]
	Solanum_lycopersicum_newGene_2177	0.00124507	1.04105	up	--	--	--	PREDICTED: uncharacterized protein LOC109119826 [Solanum lycopersicum]
	Solanum_lycopersicum_newGene_52	2.62761e-05	1.22652	up	--	--	--	PREDICTED: uncharacterized protein LOC104233425 [Nicotiana sylvestris]
	Solyc01g067020.4	0.000120625	1.32052	up	--	--	--	atypical receptor-like kinase 1 precursor [Solanum lycopersicum]
	Solyc02g031790.3	0.000995738	1.3899	up	--	--	--	PREDICTED: probable LRR receptor-like serine/threonine-protein kinase At3g47570 [Solanum lycopersicum]
	Solyc02g037550.3	6.73377e-07	1.87319	up	--	--	--	PREDICTED: protein PIN-LIKES 3-like [Solanum lycopersicum]
	Solyc02g069060.4	2.72654e-10	1.97043	up	--	--	--	PREDICTED: protein PHLOEM PROTEIN 2-LIKE A9-like isoform X3 [Solanum lycopersicum]
	Solyc02g072470.4	2.26944e-05	1.48821	up	--	--	--	PREDICTED: probable LRR receptor-like serine/threonine-protein kinase At3g47570 [Solanum lycopersicum]
	Solyc02g077040.4	8.64204e-08	1.45977	up	--	--	--	phytophthora-inhibited protease 1 [Solanum lycopersicum]
	Solyc02g084970.4	0.000491934	1.25833	up	--	--	--	PREDICTED: lipid phosphate phosphatase epsilon 2, chloroplastic-like [Solanum lycopersicum]
	Solyc02g086960.2	1.14603e-06	1.28892	up	--	--	--	PREDICTED: probable receptor-like protein kinase At5g15080 [Solanum tuberosum]
	Solyc03g058370.2	0.000209568	1.24646	up	--	--	--	PREDICTED: crocetin glucosyltransferase, chloroplastic-like [Solanum tuberosum]
	Solyc03g078360.1	0.00650835	1.12667	up	--	--	--	PREDICTED: G-type lectin S-receptor-like serine/threonine-protein kinase LECRK1 [Solanum lycopersicum]
	Solyc03g112100.3	0.000104577	1.4394	up	--	--	--	PREDICTED: high-affinity nitrate transporter 3.2-like [Solanum lycopersicum]
	Solyc03g112700.1	2.61427e-06	1.62267	up	--	--	--	PREDICTED: uncharacterized protein LOC101256758 [Solanum lycopersicum]
	Solyc04g009860.4	1.24798e-11	1.21721	up	--	--	--	PREDICTED: 1-aminocyclopropane-1-carboxylate oxidase homolog 1 [Solanum lycopersicum]
	Solyc04g054220.3	2.95643e-11	1.36004	up	--	--	--	PREDICTED: cytochrome P450 CYP736A12-like [Solanum lycopersicum]
	Solyc05g007640.3	0.00385506	1.16971	up	--	--	--	PREDICTED: putative late blight resistance protein homolog R1C-3 [Solanum lycopersicum]
	Solyc05g012810.3	0.00389982	1.07427	up	--	--	--	PREDICTED: uncharacterized protein LOC101255590 [Solanum lycopersicum]
	Solyc05g051530.4	1.12276e-05	1.24738	up	--	--	--	PREDICTED: ABC transporter G family member 11-like [Solanum pennellii]
	Solyc06g064610.1	0.00237493	1.11496	up	--	--	--	PREDICTED: uncharacterized protein LOC107858292 [Capsicum annuum]
	Solyc07g008620.1	0.000114284	1.55912	up	--	--	--	RecName: Full=Receptor-like protein EIX1; AltName: Full=EIX receptor 1; Flags: Precursor
	Solyc07g043250.1	0.00131066	1.07397	up	--	--	--	PREDICTED: VQ motif-containing protein 22 [Solanum lycopersicum]
	Solyc07g044910.1	8.83014e-08	2.15908	up	--	--	--	--
	Solyc07g056200.3	1.83211e-05	1.72568	up	--	--	--	PREDICTED: uncharacterized protein LOC101251005 [Solanum lycopersicum]
	Solyc07g063410.3	0.00284734	1.19309	up	--	--	--	JA2-like [Solanum lycopersicum]
	Solyc07g064720.3	2.4203e-05	1.53713	up	--	--	--	PREDICTED: GDSL esterase/lipase At5g55050-like [Solanum lycopersicum]
	Solyc08g005705.1	0.00227482	1.06513	up	--	--	--	terpene synthase 41 [Solanum lycopersicum]
	Solyc08g006470.4	0.000149265	1.54802	up	--	--	--	PREDICTED: cytoplasmic 60S subunit biogenesis factor REI1 homolog 1 [Solanum lycopersicum]
	Solyc08g016210.3	0.00318509	1.09186	up	--	--	--	PREDICTED: LRR receptor-like serine/threonine-protein kinase FLS2 isoform X1 [Solanum lycopersicum]
	Solyc08g068680.4	0.00163305	1.24571	up	--	--	--	aromatic amino acid decarboxylase 1A [Solanum lycopersicum]
	Solyc08g078760.1	3.80394e-14	2.13263	up	--	--	--	PREDICTED: uncharacterized protein LOC101253408 [Solanum lycopersicum]
	Solyc08g079420.3	0.000719916	1.20668	up	--	--	--	PREDICTED: ferruginol synthase-like [Solanum lycopersicum]
	Solyc08g080620.1	2.37218e-05	1.33775	up	--	--	--	PR-5x precursor [Solanum lycopersicum]
	Solyc08g080770.3	2.28025e-07	1.84268	up	--	--	--	PREDICTED: protein LURP-one-related 11-like [Solanum lycopersicum]
	Solyc09g005090.1	0.0034311	1.01279	up	--	--	--	verticillium wilt disease resistance protein precursor [Solanum lycopersicum]
	Solyc09g011500.3	6.07232e-06	1.6015	up	--	--	--	PREDICTED: probable glutathione S-transferase [Solanum lycopersicum]
	Solyc09g082700.2	1.89014e-06	1.48121	up	--	--	--	PREDICTED: early light-induced protein, chloroplastic-like [Solanum pennellii]
	Solyc10g076500.3	0.000150251	1.28877	up	--	--	--	PREDICTED: receptor-like protein 12 [Solanum lycopersicum]
	Solyc10g076540.1	0.00420962	1.06194	up	--	--	--	PREDICTED: LOW QUALITY PROTEIN: wall-associated receptor kinase 2-like [Solanum lycopersicum]
	Solyc12g019140.3	0.00123327	1.19313	up	--	--	--	PREDICTED: polygalacturonase-like [Solanum lycopersicum]
	Solyc12g038347.1	2.45208e-06	1.07515	up	--	--	--	PREDICTED: uncharacterized protein LOC104644988 [Solanum lycopersicum]
RC_vs_RT down-regulated and SC_vs_ST unknown	Solanum_lycopersicum_newGene_1827	4.31247e-05	-1.49678	down	--	--	--	--
	Solanum_lycopersicum_newGene_87	6.13135e-05	-1.09145	down	--	--	--	--
	Solyc01g005320.2	0.00116033	-1.28635	down	--	--	--	PREDICTED: uncharacterized protein C594.04c [Solanum lycopersicum]
	Solyc01g010600.4	2.57653e-06	-1.97332	down	--	--	--	PREDICTED: homeobox-leucine zipper protein ATHB-13 isoform X2 [Solanum lycopersicum]
	Solyc01g079660.2	0.000798398	-1.30441	down	--	--	--	PREDICTED: uncharacterized protein LOC101247750 [Solanum lycopersicum]
	Solyc01g095750.2	0.000128654	-1.54207	down	--	--	--	PREDICTED: long chain acyl-CoA synthetase 4-like [Solanum lycopersicum]
	Solyc01g098720.3	5.40488e-08	-1.993	down	--	--	--	PREDICTED: transcription factor bHLH96-like isoform X2 [Solanum lycopersicum]
	Solyc01g103790.3	0.000138846	-1.36479	down	--	--	--	PREDICTED: serine/threonine-protein kinase-like protein At5g23170 [Solanum lycopersicum]
	Solyc02g076820.4	0.000101875	-1.37587	down	--	--	--	PREDICTED: protein LIGHT-DEPENDENT SHORT HYPOCOTYLS 10 [Solanum lycopersicum]
	Solyc02g077240.4	0.000116475	-1.61173	down	--	--	--	PREDICTED: pyruvate decarboxylase 1 [Solanum lycopersicum]
	Solyc02g078160.3	5.0781e-05	-1.26363	down	--	--	--	PREDICTED: uncharacterized protein LOC101251439 [Solanum lycopersicum]
	Solyc02g083490.3	3.4094e-05	-1.65056	down	--	--	--	PREDICTED: peroxidase 64 isoform X1 [Solanum lycopersicum]
	Solyc02g084900.2	0.00036598	-1.34009	down	--	--	--	PREDICTED: AAA-ATPase At2g18193-like [Solanum lycopersicum]
	Solyc02g086300.4	0.00729561	-1.03564	down	--	--	--	PREDICTED: uncharacterized protein LOC101261981 [Solanum lycopersicum]
	Solyc02g090060.1	0.0048426	-1.04692	down	--	--	--	--
	Solyc03g044880.4	0.000636934	-1.03636	down	--	--	--	PREDICTED: probable arabinosyltransferase ARAD1 isoform X1 [Solanum lycopersicum]
	Solyc03g083996.1	0.00209794	-1.26394	down	--	--	--	PREDICTED: glycine-rich cell wall structural protein-like isoform X2 [Solanum tuberosum]
	Solyc03g093110.3	0.00419914	-1.11003	down	--	--	--	PREDICTED: probable xyloglucan endotransglucosylase/hydrolase protein 23 [Solanum lycopersicum]
	Solyc03g095370.3	9.92212e-06	-1.65537	down	--	--	--	--
	Solyc03g097420.3	0.000393599	-1.3378	down	--	--	--	PREDICTED: HVA22-like protein e [Solanum lycopersicum]
	Solyc03g116530.3	2.48704e-05	-1.7439	down	--	--	--	PREDICTED: uncharacterized protein LOC101250492 [Solanum lycopersicum]
	Solyc04g005320.3	2.14193e-05	-1.78653	down	--	--	--	PREDICTED: MADS-box protein CMB1 isoform X1 [Solanum lycopersicum]
	Solyc04g049920.4	1.2789e-05	-1.63758	down	--	--	--	PREDICTED: probable RNA-binding protein ARP1 isoform X2 [Solanum lycopersicum]
	Solyc04g079360.1	3.85469e-09	-2.12025	down	--	--	--	PREDICTED: transcription factor MYB44-like [Solanum lycopersicum]
	Solyc04g079600.3	0.00136714	-1.34956	down	--	--	--	PREDICTED: probable transcription factor KAN4 [Solanum lycopersicum]
	Solyc04g081250.1	0.000294332	-1.39334	down	--	--	--	PREDICTED: auxin-induced protein 10A5 [Solanum lycopersicum]
	Solyc05g007210.2	0.00187048	-1.04534	down	--	--	--	PREDICTED: transcription factor PRE6-like [Solanum lycopersicum]
	Solyc05g007870.3	0.000762446	-1.39541	down	--	--	--	R2R3MYB transcription factor 117 [Solanum lycopersicum]
	Solyc05g046020.3	0.00196878	-1.26191	down	--	--	--	peroxidase 3 precursor [Solanum lycopersicum]
	Solyc05g053060.1	5.96969e-15	-1.29157	down	--	--	--	--
	Solyc05g055290.3	7.92796e-10	-2.46599	down	--	--	--	PREDICTED: uncharacterized protein LOC101244873 [Solanum lycopersicum]
	Solyc06g007190.4	0.00985228	-1.11408	down	--	--	--	PREDICTED: putative protein phosphatase 2C 53 [Solanum lycopersicum]
	Solyc06g035490.3	0.0010537	-1.24855	down	--	--	--	basic helix-loop-helix (bHLH) DNA-binding superfamily protein [Solanum lycopersicum]
	Solyc06g059730.3	0.00902013	-1.13557	down	--	--	--	auxin efflux facilitator SlPIN6 [Solanum lycopersicum]
	Solyc06g060590.3	0.000641876	-1.27392	down	--	--	--	PREDICTED: bidirectional sugar transporter SWEET1-like [Solanum pennellii]
	Solyc06g065820.3	0.00605775	-1.01655	down	--	--	--	ethylene response factor 3-like [Solanum lycopersicum]
	Solyc07g056000.2	0.00672332	-1.09299	down	--	--	--	xyloglycan endo-transglycosylase precursor [Solanum lycopersicum]
	Solyc07g056470.3	0.00473422	-1.00037	down	--	--	--	PREDICTED: probable glutathione S-transferase [Solanum lycopersicum]
	Solyc07g065920.4	0.00607071	-1.1124	down	--	--	--	PREDICTED: uncharacterized protein At4g26485-like [Capsicum annuum]
	Solyc07g066510.4	0.000164843	-1.28574	down	--	--	--	PREDICTED: zinc finger protein HD1 [Solanum lycopersicum]
	Solyc08g005655.1	6.57156e-09	-1.80463	down	--	--	--	cis-prenyltransferase 2 [Solanum lycopersicum]
	Solyc08g005870.2	1.9059e-09	-2.39569	down	--	--	--	PREDICTED: myb-related protein 308-like [Solanum lycopersicum]
	Solyc08g008310.3	1.381e-05	-1.51688	down	--	--	--	PREDICTED: long chain acyl-CoA synthetase 4-like [Solanum lycopersicum]
	Solyc08g016270.3	8.58065e-05	-1.63395	down	--	--	--	PREDICTED: LRR receptor-like serine/threonine-protein kinase GSO1 isoform X1 [Solanum lycopersicum]
	Solyc08g068110.1	0.000928864	-1.15377	down	--	--	--	PREDICTED: helicase and polymerase-containing protein TEBICHI isoform X1 [Solanum lycopersicum]
	Solyc08g079080.5	9.37222e-06	-1.46745	down	--	--	--	invertase [Solanum lycopersicum]
	Solyc08g083050.1	0.00172037	-1.3217	down	--	--	--	PREDICTED: uncharacterized protein At1g01500 [Solanum lycopersicum]
	Solyc09g007270.3	8.01249e-05	-1.05723	down	--	--	--	L-ascorbate peroxidase 2, cytosolic [Solanum lycopersicum]
	Solyc09g010980.1	0.000561824	-1.25918	down	--	--	--	hypothetical protein A4A49_17751 [Nicotiana attenuata]
	Solyc09g014580.3	3.23154e-06	-1.62388	down	--	--	--	PREDICTED: kirola-like [Solanum lycopersicum]
	Solyc10g007830.1	0.00105772	-1.41098	down	--	--	--	PREDICTED: protein TOO MANY MOUTHS [Solanum lycopersicum]
	Solyc10g076730.1	0.00383847	-1.02181	down	--	--	--	PREDICTED: 21 kDa protein-like [Solanum lycopersicum]
	Solyc11g010990.3	6.11836e-07	-1.95716	down	--	--	--	PREDICTED: 8-hydroxygeraniol dehydrogenase-like [Solanum lycopersicum]
	Solyc11g072850.2	0.00709431	-1.00114	down	--	--	--	PREDICTED: two-component response regulator-like APRR5 [Solanum lycopersicum]
	Solyc12g008900.2	0.000692108	-1.26541	down	--	--	--	PREDICTED: cytokinin dehydrogenase 3 isoform X1 [Solanum lycopersicum]
	Solyc12g040640.2	6.39817e-09	-1.92131	down	--	--	--	PREDICTED: beta-glucosidase 44-like isoform X1 [Solanum lycopersicum]
	Solyc12g096480.1	0.000102839	-1.63497	down	--	--	--	PREDICTED: protein GLUTAMINE DUMPER 2-like [Solanum lycopersicum]
	Solyc12g096950.2	0.00109929	-1.20218	down	--	--	--	PREDICTED: oxidation resistance protein 1 [Solanum lycopersicum]
RC_vs_RT unknown and SC_vs_ST up-regulated	Solyc01g007020.4	--	--	--	9.38135e-05	1.39394	up	PREDICTED: E3 ubiquitin-protein ligase PUB23-like [Solanum lycopersicum]
	Solyc02g080120.3	--	--	--	1.58964e-05	1.50884	up	PREDICTED: gibberellin 2-beta-dioxygenase 8 [Solanum lycopersicum]
	Solyc02g087350.3	--	--	--	0.0017307	1.17074	up	PREDICTED: probable galacturonosyltransferase-like 10 [Solanum lycopersicum]
	Solyc03g098795.1	--	--	--	0.00614795	1.03129	up	PREDICTED: proteinase inhibitor type-2 P303.51-like isoform X2 [Solanum lycopersicum]
	Solyc03g118000.1	--	--	--	0.00376044	1.0138	up	PREDICTED: inositol polyphosphate multikinase beta [Solanum lycopersicum]
	Solyc04g058170.1	--	--	--	0.00425069	1.08259	up	PREDICTED: probable calcium-binding protein CML44 [Solanum lycopersicum]
	Solyc05g005910.4	--	--	--	1.27484e-08	1.8471	up	PREDICTED: LOW QUALITY PROTEIN: protein NRT1/ PTR FAMILY 1.2 [Solanum lycopersicum]
	Solyc05g053600.3	--	--	--	2.71606e-10	1.96415	up	PREDICTED: pleiotropic drug resistance protein 1-like [Solanum lycopersicum]
	Solyc07g008380.2	--	--	--	1.16984e-05	1.42936	up	PREDICTED: salutaridinol 7-O-acetyltransferase-like [Solanum lycopersicum]
	Solyc07g052060.2	--	--	--	3.1304e-08	1.66543	up	PREDICTED: acetyl-CoA-benzylalcohol acetyltransferase-like [Solanum lycopersicum]
	Solyc08g006740.3	--	--	--	1.51653e-08	1.45298	up	aromatic amino acid decarboxylase 2 [Solanum lycopersicum]
	Solyc08g066450.1	--	--	--	0.00121003	1.07601	up	PREDICTED: uncharacterized protein LOC101250615 [Solanum lycopersicum]
	Solyc08g067540.1	--	--	--	0.0004214	1.24563	up	PREDICTED: non-specific lipid-transfer protein 1-like [Solanum lycopersicum]
	Solyc09g008670.3	--	--	--	0.00383256	1.02417	up	threonine dehydratase biosynthetic, chloroplastic [Solanum lycopersicum]
	Solyc09g014860.3	--	--	--	1.35424e-05	1.2735	up	PREDICTED: protein LURP-one-related 10 [Solanum lycopersicum]
	Solyc09g089540.4	--	--	--	0.000196134	1.3507	up	PREDICTED: wound-induced proteinase inhibitor 1-like [Solanum lycopersicum]
	Solyc10g052470.1	--	--	--	1.65525e-05	1.50967	up	SANT/MYB domain protein [Solanum lycopersicum]
	Solyc10g054810.2	--	--	--	0.00281967	1.0923	up	X-intrinsic protein XIP1.3 [Solanum lycopersicum]
RC_vs_RT unknown and SC_vs_ST down-regulated	Solyc03g020070.4	--	--	--	2.74468e-12	-2.21399	down	PREDICTED: LOW QUALITY PROTEIN: proteinase inhibitor type-2 P303.51 [Solanum lycopersicum]
	Solyc06g065450.3	--	--	--	2.04662e-08	-1.27019	down	PREDICTED: FHA domain-containing protein PS1-like [Solanum lycopersicum]
	Solyc06g075260.3	--	--	--	3.54872e-05	-1.46825	down	PREDICTED: vicilin-like seed storage protein At2g28490 [Solanum lycopersicum]
	Solyc10g007510.2	--	--	--	1.12412e-05	-1.42962	down	PREDICTED: glucan endo-1,3-beta-glucosidase-like [Solanum lycopersicum]
Both RC_vs_RT and SC_vs_ST up-regulated	Solanum_lycopersicum_newGene_2122	3.66636e-17	1.47474	up	3.22347e-12	1.39307	up	linoleate 9S-lipoxygenase-like [Solanum lycopersicum]
	Solanum_lycopersicum_newGene_2404	1.19171e-06	1.55142	up	1.86541e-05	1.21004	up	PREDICTED: uncharacterized protein LOC107024761 [Solanum pennellii]
	Solanum_lycopersicum_newGene_2770	8.66284e-06	1.62864	up	6.16781e-10	2.15772	up	PREDICTED: receptor kinase-like protein Xa21 [Solanum lycopersicum]
	Solyc01g006290.4	3.6857e-08	1.32055	up	2.24267e-15	2.10628	up	PREDICTED: lignin-forming anionic peroxidase [Solanum lycopersicum]
	Solyc01g006300.3	6.63744e-30	1.91084	up	1.79626e-08	1.99318	up	peroxidase precursor [Solanum lycopersicum]
	Solyc01g007980.4	2.37357e-17	1.6799	up	5.88627e-15	1.81426	up	PREDICTED: cysteine-rich receptor-like protein kinase 2 isoform X1 [Solanum pennellii]
	Solyc01g010480.3	1.64611e-32	2.12776	up	5.72725e-55	2.12664	up	PREDICTED: protein TWIN LOV 1-like isoform X1 [Solanum lycopersicum]
	Solyc01g014320.4	2.1255e-07	1.17501	up	1.10829e-14	1.74315	up	PREDICTED: probable S-adenosylmethionine-dependent methyltransferase At5g38100 isoform X2 [Solanum lycopersicum]
	Solyc01g017600.3	3.2126e-07	1.08098	up	1.67745e-13	1.25415	up	PREDICTED: transmembrane protein 45B-like [Solanum lycopersicum]
	Solyc01g079880.3	1.24862e-23	1.09269	up	1.68825e-18	1.05475	up	PREDICTED: stem-specific protein TSJT1 [Solanum lycopersicum]
	Solyc01g080460.3	1.41428e-112	3.60483	up	4.92912e-07	1.80208	up	PREDICTED: pyruvate, phosphate dikinase, chloroplastic [Solanum lycopersicum]
	Solyc01g080870.3	1.99605e-12	1.99844	up	0.00267205	1.07036	up	PREDICTED: protein NRT1/ PTR FAMILY 7.3 [Solanum lycopersicum]
	Solyc01g087270.3	3.36616e-06	1.23852	up	8.79466e-06	1.02939	up	carotenoid cleavage dioxygenase 1B isoform 2 [Solanum lycopersicum]
	Solyc01g087820.2	4.79857e-06	1.10605	up	3.77521e-07	1.41662	up	subtilisin-like protease 4B [Solanum lycopersicum]
	Solyc01g088430.4	6.70919e-06	1.04217	up	1.74134e-06	1.00466	up	PREDICTED: protein ECERIFERUM 1-like [Solanum lycopersicum]
	Solyc01g094910.3	1.02544e-26	2.19662	up	2.62118e-14	1.98746	up	ferric-chelate reductase [Solanum lycopersicum]
	Solyc01g098590.3	9.18766e-08	1.08576	up	1.06901e-09	1.45001	up	PREDICTED: phosphoglycerate mutase-like protein AT74 [Solanum lycopersicum]
	Solyc01g105070.3	2.72087e-07	1.42013	up	1.08854e-05	1.32081	up	peroxidase [Solanum lycopersicum]
	Solyc01g105450.4	2.6473e-19	1.25357	up	3.11982e-10	2.05191	up	PREDICTED: ABC transporter G family member 11-like [Solanum lycopersicum]
	Solyc01g107460.2	2.26954e-37	2.09313	up	5.92372e-13	1.19035	up	PREDICTED: uncharacterized protein LOC101248432 [Solanum lycopersicum]
	Solyc01g107900.3	1.89449e-18	1.12961	up	1.35962e-18	1.38046	up	PREDICTED: O-acyltransferase WSD1 [Solanum lycopersicum]
	Solyc01g109110.3	0.00011672	1.04267	up	5.07126e-07	1.38941	up	PREDICTED: extra-large guanine nucleotide-binding protein 1-like [Solanum lycopersicum]
	Solyc01g111160.3	2.19528e-07	1.18302	up	5.9838e-25	1.51823	up	PREDICTED: proline-rich protein 4-like isoform X1 [Solanum lycopersicum]
	Solyc02g014030.3	3.72645e-06	1.10544	up	1.20305e-07	1.67489	up	PREDICTED: receptor-like protein kinase FERONIA [Solanum lycopersicum]
	Solyc02g014860.3	1.64446e-14	1.91945	up	2.61491e-21	1.69413	up	PREDICTED: uncharacterized protein LOC101265380 [Solanum lycopersicum]
	Solyc02g030300.3	2.90508e-07	1.15539	up	2.99955e-06	1.53385	up	PREDICTED: G-type lectin S-receptor-like serine/threonine-protein kinase At4g27290 [Solanum lycopersicum]
	Solyc02g065220.4	3.87872e-07	1.16309	up	4.65644e-11	1.05337	up	PREDICTED: geraniol 8-hydroxylase-like [Solanum lycopersicum]
	Solyc02g065610.3	0.00690081	1.04006	up	5.91246e-07	1.51155	up	PREDICTED: protein trichome birefringence-like 19 [Solanum lycopersicum]
	Solyc02g068820.3	1.92774e-14	1.29794	up	1.41395e-12	2.27719	up	PREDICTED: LRR receptor-like serine/threonine-protein kinase EFR [Solanum lycopersicum]
	Solyc02g071090.3	2.36572e-36	2.07411	up	2.43644e-07	1.36235	up	PREDICTED: probable purine permease 10 [Solanum lycopersicum]
	Solyc02g077080.3	7.16421e-20	1.03148	up	6.54235e-12	1.09908	up	PREDICTED: protein trichome birefringence-like 38 [Solanum lycopersicum]
	Solyc02g078400.3	1.58343e-42	1.74478	up	4.84274e-05	1.33051	up	PREDICTED: allantoinase [Solanum lycopersicum]
	Solyc02g079170.3	3.73049e-09	1.0841	up	2.46611e-06	1.14428	up	PREDICTED: external alternative NAD(P)H-ubiquinone oxidoreductase B2, mitochondrial [Solanum lycopersicum]
	Solyc02g079550.3	0.0037149	1.2159	up	1.3381e-09	1.91125	up	PREDICTED: G-type lectin S-receptor-like serine/threonine-protein kinase At1g11300 [Solanum lycopersicum]
	Solyc02g080010.2	3.59826e-11	1.22507	up	2.64926e-12	1.87532	up	PREDICTED: putative receptor-like protein kinase At4g00960 isoform X1 [Solanum lycopersicum]
	Solyc02g081480.4	1.0781e-07	1.18804	up	1.26963e-09	1.16885	up	PREDICTED: probable receptor-like protein kinase At5g39020 isoform X2 [Solanum pennellii]
	Solyc02g084410.3	5.46344e-17	1.45592	up	0.000162461	1.06396	up	PREDICTED: uncharacterized protein LOC101251435 [Solanum lycopersicum]
	Solyc02g085400.3	1.47229e-14	1.29077	up	3.76528e-05	1.26699	up	PREDICTED: uncharacterized protein LOC101255155 [Solanum lycopersicum]
	Solyc02g086180.4	1.14033e-17	1.23885	up	2.58495e-35	1.59447	up	PREDICTED: delta(7)-sterol-C5(6)-desaturase [Solanum tuberosum]
	Solyc02g086452.1	1.53836e-12	1.18488	up	0.000462261	1.27394	up	PREDICTED: titin isoform X3 [Solanum lycopersicum]
	Solyc02g086454.1	2.75739e-11	1.25042	up	5.24357e-12	1.80928	up	PREDICTED: titin isoform X8 [Solanum lycopersicum]
	Solyc02g086456.1	9.56188e-05	1.21695	up	6.47036e-06	1.43799	up	PREDICTED: titin isoform X7 [Solanum lycopersicum]
	Solyc02g086458.1	1.61377e-10	1.30641	up	4.14e-14	1.16389	up	PREDICTED: titin isoform X2 [Solanum lycopersicum]
	Solyc02g086650.3	7.8572e-15	1.1203	up	1.2036e-20	1.35032	up	PREDICTED: phosphoenolpyruvate/phosphate translocator 2, chloroplastic [Solanum lycopersicum]
	Solyc02g087110.3	1.16081e-12	1.61665	up	1.32518e-16	1.21572	up	alpha-dioxygenase 1-like [Solanum lycopersicum]
	Solyc02g089090.3	4.00539e-25	1.06099	up	1.08378e-22	1.22785	up	PREDICTED: receptor-like protein kinase FERONIA [Solanum lycopersicum]
	Solyc02g089780.3	1.00385e-06	1.34127	up	1.10784e-08	1.92665	up	PREDICTED: transmembrane protein 33 homolog [Solanum tuberosum]
	Solyc02g090350.4	9.48239e-12	1.28246	up	2.65723e-12	1.17896	up	PREDICTED: geraniol 8-hydroxylase [Solanum lycopersicum]
	Solyc03g005280.4	1.50156e-17	1.69514	up	5.99527e-21	1.76632	up	PREDICTED: aspartic proteinase A1 [Solanum lycopersicum]
	Solyc03g031530.4	5.63772e-05	1.0884	up	0.000181479	1.00772	up	PREDICTED: uncharacterized protein LOC101251260 [Solanum lycopersicum]
	Solyc03g031990.4	4.08128e-10	1.89921	up	7.70948e-28	1.84991	up	PREDICTED: protein PIN-LIKES 3-like [Solanum lycopersicum]
	Solyc03g033840.4	0.000130405	1.25865	up	0.000178956	1.25651	up	PREDICTED: AAA-ATPase At3g50940-like [Solanum lycopersicum]
	Solyc03g059260.4	2.06972e-17	1.48512	up	2.27818e-11	1.12624	up	PREDICTED: carboxyl-terminal-processing peptidase 3, chloroplastic isoform X2 [Solanum lycopersicum]
	Solyc03g082690.3	7.60646e-11	1.14842	up	7.70753e-09	1.44578	up	PREDICTED: U-box domain-containing protein 43 [Solanum lycopersicum]
	Solyc03g083360.3	1.9059e-09	1.05264	up	2.29239e-11	1.10216	up	PREDICTED: probable pectinesterase/pectinesterase inhibitor 61 [Solanum lycopersicum]
	Solyc03g083420.4	0.000156695	1.59733	up	0.00277661	1.12927	up	PREDICTED: probable plastid-lipid-associated protein 14, chloroplastic isoform X1 [Solanum lycopersicum]
	Solyc03g097030.3	3.32439e-12	1.15954	up	1.20092e-27	1.39715	up	4-coumarate--CoA ligase [Solanum lycopersicum]
	Solyc03g097870.4	5.81886e-09	1.38531	up	0.000394129	1.15403	up	PREDICTED: bidirectional sugar transporter N3 [Solanum pennellii]
	Solyc03g111800.2	1.80287e-10	1.23096	up	9.23394e-06	1.21177	up	leucine-rich repeat receptor-like serine/threonine/tyrosine-protein kinase SOBIR1 precursor [Solanum lycopersicum]
	Solyc03g115220.4	4.33244e-25	1.32184	up	1.64146e-15	1.10275	up	flavonoid 3&apos;-monooxygenase [Solanum lycopersicum]
	Solyc03g115920.3	3.84495e-08	1.60277	up	0.00128962	1.05389	up	PREDICTED: probable E3 ubiquitin-protein ligase RNF217 [Solanum lycopersicum]
	Solyc03g117250.4	9.90208e-13	1.23908	up	8.63378e-11	1.10996	up	Hop-interacting protein THI116 [Solanum lycopersicum]
	Solyc03g120260.4	0.000253106	1.41211	up	5.00299e-05	1.47418	up	PREDICTED: coatomer subunit beta&apos;-2 [Solanum lycopersicum]
	Solyc03g120920.1	0.00412227	1.03378	up	0.00137671	1.0859	up	PREDICTED: uncharacterized protein LOC104646537 [Solanum lycopersicum]
	Solyc03g123390.4	3.20292e-16	1.73282	up	8.59921e-45	2.11493	up	PREDICTED: uncharacterized protein LOC101251165 [Solanum lycopersicum]
	Solyc04g005550.2	6.67851e-12	1.03733	up	4.86748e-09	1.01754	up	PREDICTED: uncharacterized protein LOC101267108 [Solanum lycopersicum]
	Solyc04g005800.3	1.80318e-19	1.27853	up	1.29996e-23	1.01944	up	HD-Zip I family transcription factor HZ24 [Solanum lycopersicum]
	Solyc04g007800.4	0.00189821	1.17894	up	4.4812e-05	1.23195	up	PREDICTED: protein C2-DOMAIN ABA-RELATED 7-like [Solanum lycopersicum]
	Solyc04g009440.3	9.2837e-05	1.20225	up	0.000120821	1.26342	up	NAC domain protein [Solanum lycopersicum]
	Solyc04g014690.3	0.000164061	1.25461	up	0.000172959	1.01067	up	PREDICTED: serine/threonine-protein kinase HT1 [Solanum lycopersicum]
	Solyc04g015520.3	1.59303e-05	1.19248	up	5.53709e-07	1.17232	up	PREDICTED: putative uncharacterized protein DDB_G0287457 [Solanum lycopersicum]
	Solyc04g016200.1	2.22977e-09	1.16602	up	1.5607e-23	1.20651	up	PREDICTED: zeatin O-glucosyltransferase [Solanum lycopersicum]
	Solyc04g016220.4	2.15162e-05	1.21493	up	1.69842e-11	1.30034	up	PREDICTED: zeatin O-xylosyltransferase-like [Solanum lycopersicum]
	Solyc04g053130.4	3.83215e-12	1.73607	up	1.59492e-08	1.40253	up	PREDICTED: stress enhanced protein 2, chloroplastic [Solanum lycopersicum]
	Solyc04g054760.3	0.0014686	1.20496	up	4.5944e-08	1.71501	up	PREDICTED: uncharacterized protein LOC101267225 [Solanum lycopersicum]
	Solyc04g057940.4	1.16708e-07	1.60892	up	1.49979e-05	1.42098	up	PREDICTED: putative E3 ubiquitin-protein ligase LIN-1 isoform X2 [Solanum lycopersicum]
	Solyc04g071140.3	3.422e-40	1.23862	up	7.52478e-21	1.16165	up	PREDICTED: serine decarboxylase [Solanum lycopersicum]
	Solyc04g074000.3	5.66123e-06	1.08835	up	7.85342e-07	1.56718	up	PREDICTED: MDIS1-interacting receptor like kinase 2-like [Solanum lycopersicum]
	Solyc04g076480.3	9.20315e-07	1.22742	up	1.06912e-15	1.3376	up	PREDICTED: serine/threonine-protein kinase CTR1 [Solanum lycopersicum]
	Solyc04g077270.4	1.9374e-14	1.53118	up	1.68506e-18	1.8583	up	PREDICTED: G-type lectin S-receptor-like serine/threonine-protein kinase At4g27290 [Solanum lycopersicum]
	Solyc04g077320.2	7.10999e-05	1.57986	up	1.69842e-11	1.99315	up	PREDICTED: G-type lectin S-receptor-like serine/threonine-protein kinase At4g27290 [Solanum tuberosum]
	Solyc04g077330.4	1.20996e-12	2.07466	up	1.06793e-16	1.78571	up	PREDICTED: uncharacterized protein LOC101249262 [Solanum lycopersicum]
	Solyc04g077340.3	1.6039e-07	1.11138	up	4.07616e-12	1.00937	up	PREDICTED: uncharacterized protein LOC101249262 [Solanum lycopersicum]
	Solyc04g077370.2	8.46723e-05	1.2541	up	6.50321e-11	1.79362	up	PREDICTED: G-type lectin S-receptor-like serine/threonine-protein kinase At4g27290 [Solanum lycopersicum]
	Solyc04g077390.3	9.38188e-09	1.3771	up	1.09854e-19	1.33917	up	PREDICTED: G-type lectin S-receptor-like serine/threonine-protein kinase At4g27290 [Solanum lycopersicum]
	Solyc04g077400.4	1.62587e-06	1.60804	up	9.11685e-06	1.04236	up	PREDICTED: CSC1-like protein RXW8 isoform X4 [Solanum lycopersicum]
	Solyc04g078460.3	2.32651e-06	1.01691	up	9.98284e-08	1.63233	up	probable isoaspartyl peptidase/L-asparaginase 2 [Solanum lycopersicum]
	Solyc04g079040.4	3.70104e-10	1.4597	up	7.67333e-24	1.77541	up	PREDICTED: serine carboxypeptidase-like 13 isoform X1 [Solanum lycopersicum]
	Solyc04g079210.3	2.16175e-05	1.28341	up	1.69807e-13	1.94886	up	PREDICTED: patatin-like protein 2 [Solanum pennellii]
	Solyc04g079230.4	1.70685e-05	1.1636	up	2.9971e-07	1.59819	up	PREDICTED: patatin-like protein 2 [Solanum pennellii]
	Solyc04g082500.4	0.00150461	1.09977	up	4.33627e-07	1.26347	up	PREDICTED: probable serine/threonine-protein kinase NAK isoform X2 [Solanum lycopersicum]
	Solyc04g150161.1	4.12963e-08	1.28339	up	6.24933e-06	1.34151	up	hypothetical protein VITISV_036363 [Vitis vinifera]
	Solyc05g005280.4	2.15439e-16	2.10082	up	1.6038e-11	1.8861	up	PREDICTED: probable inactive poly [ADP-ribose] polymerase SRO2 [Solanum lycopersicum]
	Solyc05g005870.3	5.22644e-08	1.38593	up	1.47512e-15	1.4769	up	nodulin-related MtN21 family protein [Solanum lycopersicum]
	Solyc05g005920.4	7.65035e-18	1.5027	up	2.5454e-13	1.49619	up	PREDICTED: protein NRT1/ PTR FAMILY 1.2 [Solanum lycopersicum]
	Solyc05g008120.4	2.86498e-05	1.26203	up	9.73809e-10	1.22159	up	PREDICTED: uncharacterized protein LOC101253780 [Solanum lycopersicum]
	Solyc05g008290.4	2.51212e-10	1.00784	up	9.69307e-23	1.00382	up	PREDICTED: multicopper oxidase LPR2 [Solanum lycopersicum]
	Solyc05g008940.3	8.71243e-15	1.59829	up	1.36212e-09	1.55745	up	PREDICTED: LEAF RUST 10 DISEASE-RESISTANCE LOCUS RECEPTOR-LIKE PROTEIN KINASE-like 1.1 isoform X1 [Solanum lycopersicum]
	Solyc05g008980.2	3.4878e-09	1.46446	up	5.73542e-07	1.53471	up	PREDICTED: LEAF RUST 10 DISEASE-RESISTANCE LOCUS RECEPTOR-LIKE PROTEIN KINASE-like 1.1 [Solanum lycopersicum]
	Solyc05g009010.1	3.38177e-06	1.41494	up	0.00118319	1.09005	up	PREDICTED: LEAF RUST 10 DISEASE-RESISTANCE LOCUS RECEPTOR-LIKE PROTEIN KINASE-like 1.1 [Solanum lycopersicum]
	Solyc05g012230.4	8.4832e-17	1.85723	up	3.27183e-08	1.30448	up	PREDICTED: uncharacterized protein LOC101267310 [Solanum lycopersicum]
	Solyc05g013530.4	8.60258e-35	1.60856	up	0.000330917	1.21482	up	PREDICTED: uncharacterized protein LOC101267605 isoform X1 [Solanum lycopersicum]
	Solyc05g024260.3	2.96847e-11	1.71335	up	2.13081e-59	2.12184	up	PREDICTED: bidirectional sugar transporter N3 [Solanum lycopersicum]
	Solyc05g050380.4	1.40173e-09	1.01797	up	1.20107e-15	1.63455	up	PREDICTED: cyclic nucleotide-gated ion channel 1 isoform X2 [Solanum lycopersicum]
	Solyc05g052240.3	1.48237e-09	1.05014	up	3.6785e-23	1.05099	up	PREDICTED: probable chalcone--flavonone isomerase 3 [Solanum lycopersicum]
	Solyc05g054750.3	0.00525123	1.0037	up	7.30069e-07	1.25112	up	PREDICTED: uncharacterized protein LOC101266225 isoform X1 [Solanum lycopersicum]
	Solyc06g006080.3	3.08987e-06	1.04029	up	2.25367e-19	1.05836	up	thiamine biosynthesis protein ThiC [Solanum lycopersicum]
	Solyc06g008560.2	0.000959169	1.0261	up	3.37857e-05	1.02668	up	PREDICTED: LOW QUALITY PROTEIN: uncharacterized protein LOC101266228 [Solanum lycopersicum]
	Solyc06g009150.1	1.25509e-07	1.63167	up	2.22844e-10	1.81255	up	PREDICTED: uncharacterized protein At5g01610-like [Solanum lycopersicum]
	Solyc06g050500.2	9.66861e-07	1.16692	up	2.42628e-06	1.64644	up	PREDICTED: abscisic acid receptor PYL4 [Solanum lycopersicum]
	Solyc06g053220.3	0.000179178	1.09089	up	4.17371e-05	1.08242	up	PREDICTED: homeobox-leucine zipper protein ATHB-12-like [Solanum lycopersicum]
	Solyc06g060570.3	9.00551e-05	1.00204	up	7.97939e-11	1.25617	up	PREDICTED: dihydrofolate reductase [Solanum lycopersicum]
	Solyc06g063180.3	9.7216e-10	1.00799	up	1.57096e-08	1.44999	up	glutamate receptor 2.2 [Solanum lycopersicum]
	Solyc06g063190.3	1.03086e-09	1.8423	up	1.49937e-15	2.01914	up	PREDICTED: glutamate receptor 2.8 [Solanum lycopersicum]
	Solyc06g063330.3	0.000334262	1.03198	up	3.77138e-08	1.05663	up	vacuolar H+-ATPase A2 subunit isoform [Solanum lycopersicum]
	Solyc06g066530.1	6.57182e-06	1.33149	up	1.07123e-09	1.61603	up	PREDICTED: uncharacterized protein LOC101252498 [Solanum lycopersicum]
	Solyc06g071830.2	2.22741e-21	2.89917	up	6.55245e-29	3.38931	up	PREDICTED: BTB/POZ and TAZ domain-containing protein 1 [Solanum lycopersicum]
	Solyc06g075090.4	2.23344e-09	1.17574	up	8.68165e-12	1.5065	up	cytokinin riboside 5&apos;-monophosphate phosphoribohydrolase LOG8 [Solanum lycopersicum]
	Solyc06g076850.3	5.96404e-10	1.09261	up	1.02834e-15	1.05296	up	PREDICTED: uncharacterized protein LOC101258865 [Solanum lycopersicum]
	Solyc06g083650.3	2.93969e-08	1.42355	up	1.58174e-11	1.49615	up	PREDICTED: GDSL esterase/lipase At5g33370 [Solanum lycopersicum]
	Solyc07g005090.4	2.50762e-10	1.04523	up	5.65937e-11	1.37261	up	PREDICTED: acidic mammalian chitinase-like [Solanum lycopersicum]
	Solyc07g006140.4	2.43488e-17	1.65515	up	5.5318e-13	1.64919	up	PREDICTED: cytochrome P450 CYP72A219-like [Solanum lycopersicum]
	Solyc07g007220.3	2.74563e-15	1.19519	up	2.758e-11	1.14678	up	PREDICTED: probable protein phosphatase 2C 27 [Solanum lycopersicum]
	Solyc07g008210.4	6.42901e-95	4.58823	up	4.3652e-05	1.48878	up	PREDICTED: uncharacterized protein LOC101248118 [Solanum lycopersicum]
	Solyc07g008440.3	3.20451e-06	1.39437	up	9.37319e-11	1.46573	up	PREDICTED: purine permease 3-like [Solanum lycopersicum]
	Solyc07g008590.1	7.13509e-05	1.1441	up	5.11008e-06	1.40733	up	PREDICTED: LRR receptor-like serine/threonine-protein kinase GSO1 [Solanum lycopersicum]
	Solyc07g041900.3	1.3991e-12	1.19509	up	2.18171e-22	1.33414	up	cysteine proteinase 3 precursor [Solanum lycopersicum]
	Solyc07g043230.3	7.66196e-09	1.1197	up	1.63763e-05	1.23356	up	PREDICTED: zinc transporter 5-like [Solanum lycopersicum]
	Solyc07g052690.4	0.000220876	1.07712	up	3.93341e-16	1.43203	up	PREDICTED: beta-amylase [Solanum lycopersicum]
	Solyc07g052950.3	1.29777e-09	1.62394	up	4.15762e-14	1.18178	up	PREDICTED: uncharacterized protein LOC101268883 [Solanum lycopersicum]
	Solyc07g053130.4	3.48454e-13	1.5715	up	1.26406e-16	1.88638	up	PREDICTED: G-type lectin S-receptor-like serine/threonine-protein kinase At4g03230 [Solanum lycopersicum]
	Solyc07g053140.3	5.46205e-08	1.15513	up	3.04141e-15	1.35202	up	PREDICTED: zinc finger protein CONSTANS-LIKE 4-like [Solanum lycopersicum]
	Solyc07g054280.1	5.82864e-06	1.0633	up	2.28287e-05	1.2075	up	PREDICTED: aromatic-L-amino-acid decarboxylase-like [Solanum lycopersicum]
	Solyc07g054900.2	0.000271608	1.01442	up	0.000738503	1.00654	up	methylketone synthase Id [Solanum lycopersicum]
	Solyc07g055260.3	1.29777e-09	1.56156	up	3.79092e-05	1.29847	up	DNAJ heat shock N-terminal domain-containing protein [Solanum lycopersicum]
	Solyc07g055640.1	1.66603e-11	1.28031	up	2.09918e-17	1.68355	up	g-type lectin s-receptor-like serinethreonine-protein kinase sd2-5 [Nicotiana attenuata]
	Solyc07g055720.4	4.44412e-08	1.28114	up	8.3175e-05	1.15487	up	PREDICTED: uncharacterized protein LOC101259555 isoform X2 [Solanum lycopersicum]
	Solyc07g061800.4	0.000101591	1.38987	up	1.00888e-15	2.14839	up	PREDICTED: heme-binding protein 2-like [Solanum lycopersicum]
	Solyc07g063770.3	5.30921e-07	1.1173	up	7.76854e-06	1.08949	up	PREDICTED: G-type lectin S-receptor-like serine/threonine-protein kinase At4g27290 isoform X1 [Solanum lycopersicum]
	Solyc07g066020.2	9.27095e-16	1.40497	up	2.51644e-09	1.11852	up	PREDICTED: probable amino acid permease 7 isoform X1 [Solanum lycopersicum]
	Solyc08g006990.3	0.000112155	1.17547	up	8.5907e-11	1.40561	up	PREDICTED: aluminum-activated malate transporter 12-like [Solanum lycopersicum]
	Solyc08g008480.4	3.31888e-05	1.02251	up	3.40933e-06	1.37857	up	PREDICTED: myb-related protein 315-like [Solanum lycopersicum]
	Solyc08g065610.3	1.77954e-91	2.63061	up	7.24145e-26	1.98267	up	cysteine proteinase VPE3 precursor [Solanum lycopersicum]
	Solyc08g068665.1	4.44319e-05	1.05113	up	0.000345948	1.0308	up	PREDICTED: histidine decarboxylase-like [Solanum lycopersicum]
	Solyc08g068860.3	4.00953e-05	1.4054	up	0.000665751	1.25592	up	PREDICTED: aspartyl protease AED1-like [Solanum lycopersicum]
	Solyc08g068870.3	7.37498e-09	1.1717	up	0.000929752	1.22566	up	aspartate protease family protein precursor [Solanum lycopersicum]
	Solyc08g069060.4	1.21508e-12	1.53807	up	6.18173e-07	1.01098	up	PREDICTED: beta-1,3-galactosyltransferase 7 [Solanum lycopersicum]
	Solyc08g074490.4	2.24322e-13	1.40573	up	7.22658e-10	1.38577	up	PREDICTED: uncharacterized protein At4g15970 [Solanum lycopersicum]
	Solyc08g075540.5.1	2.00364e-33	2.06256	up	0.000117871	1.41263	up	alternative oxidase 1a [Solanum lycopersicum]
	Solyc08g075570.4	1.39837e-46	4.02581	up	1.70697e-22	3.21847	up	PREDICTED: urea-proton symporter DUR3 [Solanum lycopersicum]
	Solyc08g076780.2	0.000135502	1.25506	up	0.00216136	1.09715	up	PREDICTED: cinnamoyl-CoA reductase-like SNL6 isoform X1 [Solanum lycopersicum]
	Solyc08g076880.3	1.95572e-05	1.109	up	5.9838e-25	1.68541	up	PREDICTED: uncharacterized protein LOC101244894 [Solanum lycopersicum]
	Solyc08g077110.4	1.26789e-17	2.01315	up	5.60276e-17	2.06295	up	PREDICTED: NAC domain-containing protein 86-like [Solanum lycopersicum]
	Solyc08g078400.3	2.30481e-06	1.15705	up	0.0005618	1.13759	up	peroxisomal acyl-CoA oxidase 1B [Solanum lycopersicum]
	Solyc08g078950.3	4.91321e-11	1.333	up	0.00196264	1.09211	up	PREDICTED: protein NRT1/ PTR FAMILY 6.3-like [Solanum lycopersicum]
	Solyc08g079770.3	0.00123263	1.04001	up	1.87077e-15	1.77044	up	PREDICTED: guard cell S-type anion channel SLAC1 [Solanum lycopersicum]
	Solyc08g079860.2	0.000541057	1.04668	up	2.03112e-07	1.25195	up	subtilisin-like protease precursor [Solanum lycopersicum]
	Solyc08g079880.2	2.65704e-06	1.22423	up	5.89646e-05	1.40304	up	serine protease precursor [Solanum lycopersicum]
	Solyc08g079890.2	1.97367e-06	1.45311	up	1.1884e-07	1.84816	up	PREDICTED: subtilisin-like protease SBT1.7 [Solanum lycopersicum]
	Solyc08g080090.3	2.9593e-06	1.16756	up	5.81461e-09	1.20325	up	senescence-inducible chloroplast stay-green protein 1 [Solanum lycopersicum]
	Solyc08g081620.4	4.71078e-14	1.63453	up	1.41245e-06	1.4752	up	endo-1,4-beta-glucanase precursor [Solanum lycopersicum]
	Solyc08g081810.3	7.85924e-07	1.39697	up	1.58174e-11	1.25985	up	PREDICTED: cation/H(+) antiporter 18-like [Solanum lycopersicum]
	Solyc08g082990.3	3.69821e-53	1.45188	up	9.72065e-24	1.38348	up	PREDICTED: oligopeptide transporter 7 [Solanum lycopersicum]
	Solyc08g083060.3	3.56427e-13	1.03438	up	1.69768e-12	1.04179	up	PREDICTED: metal-nicotianamine transporter YSL1 [Solanum lycopersicum]
	Solyc09g005000.1	1.25274e-11	1.42418	up	6.33258e-06	1.3132	up	lectin-domain containing receptor kinase VI.3-like precursor [Solanum lycopersicum]
	Solyc09g005020.1	1.13302e-05	1.33614	up	6.85793e-06	1.33956	up	PREDICTED: uncharacterized protein LOC104649140 [Solanum lycopersicum]
	Solyc09g007910.4	4.38927e-14	1.32519	up	2.43006e-29	1.27196	up	phenylalanine ammonia-lyase [Solanum lycopersicum]
	Solyc09g014740.3	3.16623e-20	1.80188	up	5.5318e-13	1.67091	up	PREDICTED: wall-associated receptor kinase 2-like [Solanum lycopersicum]
	Solyc09g059170.3	1.18684e-12	1.49666	up	3.47994e-15	1.05924	up	PREDICTED: anthocyanidin 3-O-glucosyltransferase-like [Solanum pennellii]
	Solyc09g072690.1	1.02083e-27	1.73997	up	4.2249e-09	1.16706	up	PREDICTED: cation/calcium exchanger 1 [Solanum lycopersicum]
	Solyc09g074230.4	1.35913e-09	1.09544	up	5.63957e-14	1.00077	up	protein st3 [Solanum lycopersicum]
	Solyc09g075820.3	1.2187e-11	1.52471	up	4.74762e-12	1.42328	up	hexose transporter protein [Solanum lycopersicum]
	Solyc09g090730.2	8.36387e-20	1.84557	up	0.00045869	1.28403	up	ammonium transporter 1 member 1 [Solanum lycopersicum]
	Solyc09g091510.3	1.16691e-30	1.94288	up	3.61946e-71	2.19219	up	chalcone synthase 1 [Solanum lycopersicum]
	Solyc09g091660.3	1.45655e-40	1.35379	up	8.08404e-23	1.41566	up	PREDICTED: pleiotropic drug resistance protein 1 [Solanum lycopersicum]
	Solyc10g007280.4	0.00431985	1.00333	up	0.000188121	1.31656	up	PREDICTED: AAA-ATPase At3g50940-like [Solanum lycopersicum]
	Solyc10g008270.3	2.19914e-06	1.07569	up	8.54221e-16	1.37553	up	PREDICTED: uncharacterized protein LOC101265482 [Solanum lycopersicum]
	Solyc10g008410.1	2.20756e-15	1.9677	up	2.57506e-35	2.31127	up	PREDICTED: E3 ubiquitin-protein ligase RMA1H1-like [Solanum lycopersicum]
	Solyc10g078510.3	1.45102e-07	1.52566	up	2.23641e-11	1.33213	up	glycosyl hydrolase family protein [Solanum lycopersicum]
	Solyc10g078590.2	4.34203e-15	1.17877	up	1.05561e-12	1.04059	up	PREDICTED: uncharacterized protein LOC101247272 [Solanum lycopersicum]
	Solyc10g080670.2	6.48196e-24	1.70819	up	9.38685e-07	1.20064	up	PREDICTED: uncharacterized protein LOC101267365 [Solanum lycopersicum]
	Solyc10g080730.3	1.71432e-08	1.43563	up	3.24052e-07	1.02517	up	PREDICTED: thioredoxin-like 1-1, chloroplastic isoform X1 [Solanum lycopersicum]
	Solyc10g085140.2	7.49135e-10	1.44991	up	1.04335e-05	1.11198	up	cis-prenyltransferase 5 [Solanum lycopersicum]
	Solyc10g086250.2	1.07744e-07	1.52963	up	3.82825e-10	1.73604	up	MYB transcriptional factor AN2 [Solanum lycopersicum]
	Solyc10g086600.3	0.000882135	1.1683	up	0.001256	1.15362	up	PREDICTED: subtilisin-like protease SBT5.6 [Solanum lycopersicum]
	Solyc10g087030.1	0.00128747	1.22857	up	2.98527e-05	1.30758	up	PREDICTED: premnaspirodiene oxygenase-like [Solanum lycopersicum]
	Solyc11g007410.3	7.17177e-10	1.1226	up	2.52874e-11	1.24463	up	PREDICTED: rust resistance kinase Lr10-like [Solanum lycopersicum]
	Solyc11g007430.3	5.69757e-05	1.12244	up	2.91714e-06	1.227	up	PREDICTED: rust resistance kinase Lr10-like [Solanum lycopersicum]
	Solyc11g008530.3	0.000131503	1.05931	up	1.85088e-16	1.93819	up	endoribonuclease Dicer 2d [Solanum lycopersicum]
	Solyc11g010670.1	0.00855485	1.08028	up	4.7507e-05	1.39444	up	PREDICTED: uncharacterized protein LOC104085197, partial [Nicotiana tomentosiformis]
	Solyc11g011380.2	1.97772e-22	1.02047	up	2.18307e-25	1.3995	up	glutamine synthetase [Solanum lycopersicum]
	Solyc11g011780.3	1.99759e-09	1.36587	up	1.49173e-06	1.35807	up	hypothetical protein CQW23_27386 [Capsicum baccatum]
	Solyc11g013810.3	3.83692e-12	1.97035	up	4.74844e-24	1.42914	up	nitrate reductase [NADH] [Solanum lycopersicum]
	Solyc11g017010.2	1.09273e-06	1.07289	up	9.35293e-20	1.24133	up	PREDICTED: sucrose transport protein [Solanum pennellii]
	Solyc11g020100.3	4.30857e-09	1.12974	up	4.52707e-08	1.48712	up	PREDICTED: putative late blight resistance protein homolog R1B-16 [Solanum lycopersicum]
	Solyc11g031960.2	3.66068e-05	1.0075	up	6.85193e-32	1.4015	up	PREDICTED: GDSL esterase/lipase At1g33811 [Solanum lycopersicum]
	Solyc11g045110.3	6.19198e-08	1.24636	up	4.21302e-09	1.25628	up	PREDICTED: probable sucrose-phosphate synthase 4 [Solanum lycopersicum]
	Solyc11g065340.2	6.0902e-12	1.27225	up	1.27652e-10	1.10078	up	PREDICTED: uncharacterized protein LOC101258129 isoform X1 [Solanum lycopersicum]
	Solyc11g069020.3	4.04925e-16	1.29565	up	1.76759e-06	1.23078	up	PREDICTED: putative late blight resistance protein homolog R1A-10 [Solanum lycopersicum]
	Solyc11g070150.2	1.52597e-05	1.57168	up	7.28107e-05	1.40331	up	PREDICTED: histidine-containing phosphotransfer protein 4 [Solanum lycopersicum]
	Solyc12g006380.2	0.00263246	1.16145	up	0.00189452	1.06305	up	2-oxoglutarate-dependent dioxygenase [Solanum lycopersicum]
	Solyc12g006770.1	0.00155746	1.27371	up	0.00388331	1.09928	up	--
	Solyc12g010110.3	6.11579e-08	1.01249	up	3.63631e-06	1.18087	up	PREDICTED: formin-like protein 13 [Solanum lycopersicum]
	Solyc12g013620.2	7.6743e-08	1.82205	up	0.000376659	1.01737	up	jasmonic acid 2 [Solanum lycopersicum]
	Solyc12g014450.2	2.8622e-06	1.28031	up	3.50777e-12	1.2116	up	PREDICTED: uncharacterized protein LOC101243767 [Solanum lycopersicum]
	Solyc12g040790.2	1.80255e-19	1.00987	up	6.91891e-19	1.2629	up	PREDICTED: phosphomethylethanolamine N-methyltransferase [Solanum lycopersicum]
	Solyc12g044940.2	2.56916e-09	1.16963	up	3.07115e-14	1.17623	up	PREDICTED: uncharacterized protein LOC101254066 [Solanum lycopersicum]
	Solyc12g049350.2	2.81778e-06	1.65966	up	4.95389e-08	1.72015	up	PREDICTED: transcription factor MYB12-like isoform X2 [Solanum lycopersicum]
	Solyc12g057080.2	1.95379e-10	1.30764	up	4.5715e-11	1.10425	up	PREDICTED: 7-deoxyloganetin glucosyltransferase-like [Solanum lycopersicum]
	Solyc12g088940.3	0.000717344	1.00408	up	0.00376999	1.02561	up	PREDICTED: mitogen-activated protein kinase kinase kinase YODA-like [Solanum lycopersicum]
	Solyc12g094400.2	0.000814537	1.11265	up	0.00085583	1.14287	up	PREDICTED: uncharacterized protein LOC101250386 [Solanum lycopersicum]
	Solyc12g095750.2	4.31483e-17	1.70576	up	5.23029e-17	1.11657	up	PREDICTED: protein PIN-LIKES 3-like [Solanum lycopersicum]
	Solyc12g096920.1	4.03051e-07	1.48032	up	1.18542e-05	1.34962	up	PREDICTED: probable disease resistance RPP8-like protein 2 isoform X1 [Solanum lycopersicum]
	Solyc12g098880.2	0.00218556	1.13413	up	1.06416e-05	1.03043	up	PREDICTED: uncharacterized protein LOC107771279 [Nicotiana tabacum]
Both RC_vs_RT and SC_vs_ST down-regulated	Solanum_lycopersicum_newGene_1498	0.00110363	-1.10407	down	2.98474e-11	-1.1183	down	--
	Solanum_lycopersicum_newGene_1744	2.49614e-06	-1.35811	down	6.56257e-07	-1.25905	down	--
	Solanum_lycopersicum_newGene_2217	0.00289939	-1.17495	down	7.88943e-05	-1.02004	down	PREDICTED: B3 domain-containing protein REM5-like [Solanum lycopersicum]
	Solyc01g007160.4	2.20526e-05	-1.02772	down	1.67504e-05	-1.08373	down	PREDICTED: protein CHROMOSOME TRANSMISSION FIDELITY 7 [Solanum lycopersicum]
	Solyc01g056990.3	1.08693e-05	-1.36006	down	2.13938e-05	-1.13858	down	PREDICTED: uncharacterized protein LOC101257802 isoform X1 [Solanum lycopersicum]
	Solyc01g073970.3	1.36456e-06	-1.1394	down	8.12427e-08	-1.06764	down	PREDICTED: histone H3.2 [Musa acuminata subsp. malaccensis]
	Solyc01g074000.3	7.70393e-09	-1.33527	down	5.26997e-13	-1.03085	down	histone H3.2 [Zea mays]
	Solyc01g079110.4	1.31343e-05	-1.16902	down	1.83829e-13	-1.16166	down	histone H3.2 [Capsicum annuum]
	Solyc01g079830.3	1.80995e-40	-1.6212	down	1.36714e-11	-1.39774	down	PREDICTED: uncharacterized protein LOC101251812 [Solanum lycopersicum]
	Solyc01g080600.4	1.73957e-05	-1.25918	down	7.97697e-12	-1.08894	down	PREDICTED: histone H3.2-like [Brassica oleracea var. oleracea]
	Solyc01g080900.4	1.55501e-09	-1.77936	down	0.000250245	-1.08657	down	PREDICTED: ent-kaurenoic acid oxidase 2-like isoform X1 [Solanum lycopersicum]
	Solyc01g086800.4	3.51923e-07	-1.39458	down	4.31643e-13	-1.21348	down	histone H3-like protein, partial [Trifolium pratense]
	Solyc01g086820.4	2.07729e-06	-1.30157	down	2.64926e-12	-1.11734	down	PREDICTED: uncharacterized protein LOC107849419 [Capsicum annuum]
	Solyc01g087500.3	0.00136376	-1.00274	down	8.53139e-11	-1.05618	down	PREDICTED: DNA topoisomerase 2 isoform X1 [Solanum lycopersicum]
	Solyc01g087570.2	6.89402e-30	-1.89942	down	2.4163e-08	-1.11137	down	PREDICTED: uncharacterized protein LOC109119488 [Solanum lycopersicum]
	Solyc01g091000.4	0.00106515	-1.31886	down	0.000875111	-1.11551	down	PREDICTED: uncharacterized protein LOC101246472 [Solanum lycopersicum]
	Solyc01g097070.4	2.06083e-05	-1.21465	down	1.41808e-07	-1.22372	down	PREDICTED: DNA topoisomerase 3-alpha-like [Solanum lycopersicum]
	Solyc01g098400.3	3.88919e-05	-1.35032	down	1.03201e-18	-1.47309	down	PREDICTED: histidine-containing phosphotransfer protein 1 [Solanum lycopersicum]
	Solyc01g099270.2	0.000409725	-1.06205	down	1.67006e-06	-1.09439	down	PREDICTED: probable microtubule-binding protein TANGLED [Solanum lycopersicum]
	Solyc01g099410.3	2.32651e-06	-1.16761	down	3.10737e-05	-1.04132	down	histone H2A.1 [Solanum lycopersicum]
	Solyc01g100310.2	2.36978e-05	-1.41666	down	1.65794e-11	-1.2154	down	PREDICTED: uncharacterized protein LOC101243829 [Solanum lycopersicum]
	Solyc01g106540.4	0.00141865	-1.08389	down	6.2857e-15	-1.30083	down	PREDICTED: uncharacterized protein LOC101250751 [Solanum lycopersicum]
	Solyc01g107370.3	0.00473422	-1.20435	down	4.14477e-08	-1.58762	down	PREDICTED: peamaclein [Solanum lycopersicum]
	Solyc01g108710.3	1.24555e-17	-2.36461	down	0.000556411	-1.0126	down	--
	Solyc02g062170.3	0.000522363	-1.09676	down	8.53139e-11	-1.21003	down	PREDICTED: uncharacterized protein LOC101251248 [Solanum lycopersicum]
	Solyc02g067100.3	0.000317955	-1.05572	down	3.86272e-12	-1.33869	down	PREDICTED: uncharacterized protein LOC101254663 isoform X1 [Solanum lycopersicum]
	Solyc02g067970.4	0.000521357	-1.17232	down	4.393e-07	-1.13718	down	PREDICTED: E3 ubiquitin-protein ligase RNF168-like isoform X1 [Solanum lycopersicum]
	Solyc02g069680.3	8.80034e-05	-1.04482	down	1.82173e-08	-1.05345	down	PREDICTED: vacuolar protein sorting-associated protein 2 homolog 2 [Solanum tuberosum]
	Solyc02g070210.3	1.22776e-05	-1.2289	down	1.58743e-24	-1.41131	down	PREDICTED: patellin-4 [Solanum lycopersicum]
	Solyc02g077480.1	1.01933e-07	-1.13602	down	3.64501e-12	-1.00881	down	PREDICTED: histone H3.2 [Musa acuminata subsp. malaccensis]
	Solyc02g081440.4	0.000608792	-1.09024	down	6.47871e-11	-1.11442	down	PREDICTED: uncharacterized protein At1g65710 [Solanum lycopersicum]
	Solyc02g082820.3	4.40361e-08	-1.19412	down	2.64462e-14	-1.34145	down	cyclin B2 [Solanum lycopersicum]
	Solyc02g083640.4	0.0003194	-1.1441	down	6.54042e-16	-1.36579	down	PREDICTED: protein POLLENLESS 3-LIKE 2 [Solanum lycopersicum]
	Solyc02g083890.4	0.00150703	-1.03612	down	3.47994e-15	-1.34905	down	PREDICTED: uncharacterized protein LOC101259500 [Solanum lycopersicum]
	Solyc02g093760.4	2.42329e-06	-1.26247	down	1.04265e-05	-1.09529	down	PREDICTED: putative E3 ubiquitin-protein ligase RING1a [Solanum lycopersicum]
	Solyc03g006800.1	0.00326266	-1.06698	down	0.000161432	-1.10239	down	TCP transcription factor 21 [Solanum lycopersicum]
	Solyc03g007130.4	0.000548086	-1.05692	down	5.04737e-14	-1.30064	down	PREDICTED: 65-kDa microtubule-associated protein 3 [Solanum lycopersicum]
	Solyc03g025470.4	0.000161949	-1.03417	down	1.50184e-12	-1.28703	down	PREDICTED: kinesin-like protein KIN-10C isoform X2 [Solanum lycopersicum]
	Solyc03g031780.4	0.000104332	-1.06617	down	1.2052e-10	-1.35815	down	PREDICTED: uncharacterized protein LOC101256161 [Solanum lycopersicum]
	Solyc03g032190.3	7.47574e-05	-1.14604	down	1.25167e-13	-1.28467	down	PREDICTED: G2/mitotic-specific cyclin-2-like [Solanum lycopersicum]
	Solyc03g096870.3	8.72704e-05	-1.12604	down	5.58024e-13	-1.2089	down	cell division control 20-1 [Solanum lycopersicum]
	Solyc03g110980.4	0.000328959	-1.18565	down	1.22598e-05	-1.10127	down	PREDICTED: uncharacterized protein LOC101244174 [Solanum lycopersicum]
	Solyc03g113910.3	7.17177e-10	-1.71376	down	1.52983e-20	-1.09802	down	PREDICTED: gibberellin-regulated protein 10 [Solanum lycopersicum]
	Solyc03g114690.4	8.95452e-05	-1.00161	down	5.97477e-12	-1.03738	down	PREDICTED: WD repeat and HMG-box DNA-binding protein 1 [Solanum lycopersicum]
	Solyc03g115050.3	9.27513e-05	-1.0778	down	3.82877e-15	-1.0601	down	PREDICTED: replication protein A 70 kDa DNA-binding subunit B [Solanum lycopersicum]
	Solyc03g119910.4	0.00598572	-1.15174	down	4.58916e-05	-1.17713	down	3b-hydroxylase [Solanum lycopersicum]
	Solyc03g120990.3	8.6461e-12	-1.99788	down	1.70627e-08	-1.39244	down	PREDICTED: NADP-dependent malic enzyme, chloroplastic [Solanum lycopersicum]
	Solyc04g008820.3	1.12659e-05	-1.18844	down	7.51834e-13	-1.09809	down	PREDICTED: high mobility group B protein 7 [Solanum lycopersicum]
	Solyc04g011390.1	5.94212e-05	-1.1507	down	6.71831e-05	-1.0621	down	histone h4 [Plasmopara halstedii]
	Solyc04g071660.3	2.56417e-05	-1.06719	down	1.43086e-19	-1.16676	down	PREDICTED: uncharacterized protein LOC101253281 isoform X2 [Solanum lycopersicum]
	Solyc04g072040.1	0.000454373	-1.12508	down	0.000730032	-1.00438	down	PREDICTED: UPF0544 protein C5orf45 [Solanum lycopersicum]
	Solyc04g074410.2	1.49381e-18	-1.75195	down	8.12784e-40	-1.3447	down	PREDICTED: protein EXORDIUM-like [Solanum lycopersicum]
	Solyc04g079130.2	0.000778073	-1.16917	down	7.90755e-13	-1.30644	down	PREDICTED: B3 domain-containing protein At5g42700 [Solanum lycopersicum]
	Solyc04g082380.4	0.00165851	-1.0882	down	3.51346e-11	-1.21083	down	PREDICTED: uncharacterized protein LOC101257560 [Solanum lycopersicum]
	Solyc04g082430.3	0.0003573	-1.12729	down	1.54369e-16	-1.32344	down	PREDICTED: G2/mitotic-specific cyclin-2 [Solanum lycopersicum]
	Solyc04g082840.4	0.000301923	-1.09567	down	8.3118e-11	-1.05823	down	B2-type cyclin dependent kinase [Solanum lycopersicum]
	Solyc04g082900.4	1.9401e-05	-1.08701	down	9.67825e-13	-1.08166	down	PREDICTED: mitotic spindle checkpoint protein BUBR1 [Solanum lycopersicum]
	Solyc05g005580.3	3.0202e-06	-1.05475	down	2.56364e-10	-1.1556	down	PREDICTED: uncharacterized protein LOC101252685 [Solanum lycopersicum]
	Solyc05g007760.2	0.00176913	-1.03765	down	5.47277e-07	-1.18484	down	PREDICTED: uncharacterized protein LOC101244286 [Solanum lycopersicum]
	Solyc05g008620.4	1.5502e-10	-1.41622	down	3.62091e-08	-1.18988	down	PREDICTED: DNA replication complex GINS protein PSF3-like [Solanum lycopersicum]
	Solyc05g008840.2	0.000912757	-1.18943	down	0.000528216	-1.05791	down	PREDICTED: uncharacterized protein LOC101243888 [Solanum lycopersicum]
	Solyc05g014270.4	0.00121257	-1.12738	down	4.64101e-07	-1.07305	down	PREDICTED: protein WVD2-like 7 isoform X1 [Solanum lycopersicum]
	Solyc05g049980.3	1.89254e-08	-1.12782	down	8.49724e-12	-1.03461	down	PREDICTED: probable polygalacturonase [Solanum lycopersicum]
	Solyc05g054610.1	0.000135063	-1.14939	down	0.000178956	-1.12284	down	histone h4 [Plasmopara halstedii]
	Solyc05g055680.4	0.000229656	-1.23429	down	2.59233e-21	-1.25432	down	PREDICTED: uncharacterized protein LOC107019833 [Solanum pennellii]
	Solyc06g007530.2	0.00226089	-1.0126	down	0.000725869	-1.00683	down	PREDICTED: putative B3 domain-containing protein At5g58280 [Solanum lycopersicum]
	Solyc06g008980.3	0.000205822	-1.1117	down	1.92257e-09	-1.05519	down	PREDICTED: uncharacterized protein LOC101255795 isoform X2 [Solanum lycopersicum]
	Solyc06g019170.3	1.59269e-27	-1.79036	down	1.24276e-19	-1.31596	down	PREDICTED: delta-1-pyrroline-5-carboxylate synthase-like isoform X2 [Solanum lycopersicum]
	Solyc06g043150.4	0.00132988	-1.0072	down	5.45592e-12	-1.27379	down	cell cycle switch 52B [Solanum lycopersicum]
	Solyc06g048570.3	3.71404e-14	-1.29162	down	6.08488e-05	-1.0048	down	PREDICTED: methylesterase 17 [Solanum lycopersicum]
	Solyc06g048600.3	0.000248264	-1.04418	down	0.000367818	-1.01652	down	PREDICTED: two-component response regulator ARR17-like isoform X1 [Solanum lycopersicum]
	Solyc06g048850.3	5.12917e-05	-1.49093	down	3.89871e-07	-1.41161	down	PREDICTED: uncharacterized protein At4g08330, chloroplastic-like [Solanum lycopersicum]
	Solyc06g051300.3	7.92217e-07	-1.37174	down	1.46478e-09	-1.03293	down	PREDICTED: putative uncharacterized protein DDB_G0287975 isoform X2 [Solanum lycopersicum]
	Solyc06g053760.3	3.49115e-05	-1.20663	down	3.24405e-11	-1.12819	down	PREDICTED: syntaxin-related protein KNOLLE [Solanum lycopersicum]
	Solyc06g066750.3	5.02737e-05	-1.68369	down	7.65508e-09	-1.70693	down	PREDICTED: thionin-like protein 2 [Solanum lycopersicum]
	Solyc06g072660.4	1.91442e-06	-1.12739	down	2.51274e-13	-1.00651	down	PREDICTED: protein DEK isoform X2 [Solanum lycopersicum]
	Solyc06g072810.4	9.37593e-06	-1.16235	down	1.4269e-10	-1.14066	down	PREDICTED: uncharacterized protein LOC101245265 [Solanum lycopersicum]
	Solyc06g072830.4	0.000366284	-1.03011	down	4.35119e-19	-1.34752	down	PREDICTED: cell division cycle 20.2, cofactor of APC complex-like [Solanum lycopersicum]
	Solyc06g074790.2	5.23635e-08	-1.32496	down	5.0535e-14	-1.08458	down	histone H2B-2, partial [Solanum lycopersicum]
	Solyc06g084090.4	1.02737e-05	-1.18427	down	8.8825e-11	-1.10971	down	PREDICTED: probable histone H2A variant 1 [Nicotiana tomentosiformis]
	Solyc06g084430.4	9.13471e-05	-1.30262	down	2.12058e-10	-1.08323	down	PREDICTED: histone H2AX-like [Solanum tuberosum]
	Solyc07g007190.3	0.00114596	-1.0634	down	5.81664e-19	-1.42919	down	PREDICTED: uncharacterized protein LOC101251596 [Solanum lycopersicum]
	Solyc07g008010.4	1.83947e-13	-1.98354	down	2.70281e-07	-1.10389	down	PREDICTED: transcription factor MYB82 [Solanum lycopersicum]
	Solyc07g042560.4	0.000392782	-1.0016	down	5.99864e-12	-1.2432	down	PREDICTED: kinesin-like protein NACK2 [Solanum lycopersicum]
	Solyc07g043070.3	0.000771678	-1.10676	down	1.11724e-17	-1.50944	down	PREDICTED: uncharacterized protein LOC101259763 [Solanum lycopersicum]
	Solyc07g048100.3	3.0425e-07	-1.16619	down	4.48663e-11	-1.22346	down	PREDICTED: uncharacterized protein LOC101260553 isoform X1 [Solanum lycopersicum]
	Solyc07g053700.4	4.09311e-07	-1.06295	down	4.61126e-09	-1.10055	down	PREDICTED: reticulon-like protein B17 [Solanum lycopersicum]
	Solyc07g053790.2	6.96161e-05	-1.13591	down	4.68475e-10	-1.24383	down	PREDICTED: protein TPX2 [Solanum lycopersicum]
	Solyc07g053820.3	1.89567e-05	-1.2393	down	3.15012e-10	-1.24277	down	PREDICTED: mitotic checkpoint serine/threonine-protein kinase BUB1 [Solanum lycopersicum]
	Solyc07g054690.1	4.50253e-07	-1.24206	down	7.39236e-06	-1.03611	down	PREDICTED: uncharacterized protein LOC101259172 [Solanum lycopersicum]
	Solyc07g062100.4	1.38012e-06	-1.1737	down	1.35028e-10	-1.09348	down	PREDICTED: protein Jade-1 [Solanum lycopersicum]
	Solyc07g065110.1	3.11487e-07	-1.17265	down	4.79577e-16	-1.19077	down	PREDICTED: putative lipid-transfer protein DIR1 [Solanum lycopersicum]
	Solyc07g065210.4	0.000724677	-1.01887	down	3.14753e-14	-1.16181	down	kinesin related protein [Solanum lycopersicum]
	Solyc07g065530.1	0.000101117	-1.19891	down	1.2539e-20	-1.39759	down	PREDICTED: flocculation protein FLO11-like [Solanum lycopersicum]
	Solyc07g066040.1	0.00169468	-1.04537	down	9.48568e-06	-1.2476	down	PREDICTED: uncharacterized protein LOC101266240 [Solanum lycopersicum]
	Solyc07g066050.4	0.000759011	-1.09016	down	3.85227e-14	-1.33734	down	--
	Solyc07g066540.1	3.65783e-06	-1.30504	down	2.26615e-08	-1.31238	down	PREDICTED: uncharacterized protein LOC101256607 [Solanum lycopersicum]
	Solyc08g062940.4	0.000114099	-1.2851	down	1.75006e-13	-1.30874	down	PREDICTED: protein IQ-DOMAIN 1 isoform X1 [Solanum lycopersicum]
	Solyc08g066050.3	0.00115374	-1.05927	down	7.45346e-08	-1.10444	down	PREDICTED: serine/threonine-protein kinase Aurora-2 [Solanum lycopersicum]
	Solyc08g075150.3	2.1223e-07	-1.92135	down	2.02765e-05	-1.352	down	PREDICTED: uncharacterized protein LOC101256209 [Solanum lycopersicum]
	Solyc08g082070.3	0.00121683	-1.0439	down	1.98097e-14	-1.25351	down	PREDICTED: high mobility group B protein 6-like [Solanum lycopersicum]
	Solyc08g082200.3	6.78009e-07	-1.22477	down	7.77038e-12	-1.07952	down	PREDICTED: DNA primase small subunit [Solanum lycopersicum]
	Solyc08g083270.3	0.000949791	-1.09622	down	1.28828e-05	-1.09109	down	Hop-interacting protein THI143 [Solanum lycopersicum]
	Solyc09g009900.4	0.00144909	-1.04441	down	4.46791e-11	-1.11452	down	--
	Solyc09g072800.3	1.11178e-05	-1.19506	down	3.90933e-10	-1.0903	down	PREDICTED: protein JASON [Solanum lycopersicum]
	Solyc09g074300.1	2.2219e-06	-1.1146	down	3.03076e-10	-1.10898	down	PREDICTED: histone H2AX-like [Solanum lycopersicum]
	Solyc09g083380.4	3.20329e-06	-1.12851	down	7.68448e-13	-1.02845	down	PREDICTED: histone H1-like [Solanum pennellii]
	Solyc09g090320.2	0.000727761	-1.02442	down	4.81124e-09	-1.00892	down	PREDICTED: kinesin-like protein KIN-10A isoform X2 [Solanum lycopersicum]
	Solyc09g092510.3	0.000250031	-1.03478	down	6.64653e-12	-1.04251	down	PREDICTED: uncharacterized protein LOC101249961 isoform X1 [Solanum lycopersicum]
	Solyc09g097860.4	0.00183454	-1.0331	down	1.23359e-22	-1.33088	down	PREDICTED: kinesin-like protein KIN-12B [Solanum lycopersicum]
	Solyc10g008120.4	5.83309e-39	-1.95765	down	1.26686e-14	-1.19199	down	PREDICTED: trans-resveratrol di-O-methyltransferase-like [Solanum pennellii]
	Solyc10g008320.1	6.64502e-05	-1.08276	down	1.98345e-13	-1.13531	down	PREDICTED: uncharacterized protein LOC104649465 [Solanum lycopersicum]
	Solyc10g008830.2	4.69031e-05	-1.07214	down	3.43803e-05	-1.22572	down	PREDICTED: GDSL esterase/lipase At5g45960-like isoform X1 [Solanum lycopersicum]
	Solyc10g008910.1	1.66527e-08	-1.31355	down	1.60867e-16	-1.07414	down	PREDICTED: histone H3.2 [Musa acuminata subsp. malaccensis]
	Solyc10g009150.3	5.37258e-24	-2.99407	down	0.00051787	-1.19457	down	PREDICTED: organ-specific protein S2-like [Solanum lycopersicum]
	Solyc10g075110.2	3.67525e-07	-1.82115	down	1.42325e-05	-1.0665	down	non-specific lipid-transfer protein 1 precursor [Solanum lycopersicum]
	Solyc10g080950.2	0.00221286	-1.06236	down	2.90249e-12	-1.31113	down	PREDICTED: G2/mitotic-specific cyclin S13-7-like [Solanum lycopersicum]
	Solyc10g083310.2	5.59527e-08	-1.29012	down	7.62092e-17	-1.33427	down	PREDICTED: kinesin-like protein KIN-5C isoform X1 [Solanum lycopersicum]
	Solyc10g086340.1	0.000165113	-1.08656	down	2.91386e-11	-1.18487	down	PREDICTED: kinesin-like protein KIN-5B [Solanum lycopersicum]
	Solyc10g086565.2	4.11279e-10	-1.05176	down	7.65508e-09	-1.0146	down	PREDICTED: probable protein S-acyltransferase 16 isoform X3 [Solanum lycopersicum]
	Solyc11g007930.1	3.01693e-07	-1.40913	down	6.9782e-19	-1.29071	down	PREDICTED: histone H2B.3 [Erythranthe guttata]
	Solyc11g042880.3	2.80841e-07	-1.23896	down	1.85572e-10	-1.28856	down	PREDICTED: uncharacterized protein LOC101261986 [Solanum lycopersicum]
	Solyc11g056670.2	5.40488e-08	-2.06084	down	9.15856e-06	-1.46572	down	PREDICTED: beta-amyrin 28-oxidase [Solanum lycopersicum]
	Solyc11g065190.3	0.000522728	-1.1933	down	1.7563e-18	-1.38157	down	PREDICTED: ubiquitin-conjugating enzyme E2 20 [Solanum lycopersicum]
	Solyc11g066130.1	7.3634e-06	-1.3696	down	1.29739e-18	-1.22403	down	osmotin-like protein precursor [Solanum lycopersicum]
	Solyc11g066430.2	2.65443e-07	-1.19902	down	4.60757e-16	-1.21324	down	histone H2B.2 [Solanum lycopersicum]
	Solyc11g071300.2	0.000267557	-1.0575	down	2.24978e-13	-1.34201	down	PREDICTED: myb-related protein 3R-1-like [Solanum lycopersicum]
	Solyc11g071470.1	0.00143683	-1.35598	down	4.82987e-14	-2.06206	down	PREDICTED: agmatine coumaroyltransferase-2-like [Solanum lycopersicum]
	Solyc11g072840.1	1.98986e-06	-1.22063	down	0.000112428	-1.02538	down	PREDICTED: histone H4-like [Solanum lycopersicum]
	Solyc11g072860.2	0.000350282	-1.06249	down	0.000111768	-1.03614	down	histone h4 [Plasmopara halstedii]
	Solyc12g005480.2	0.000313021	-1.07691	down	7.49255e-17	-1.312	down	PREDICTED: protein TPX2-like isoform X1 [Solanum lycopersicum]
	Solyc12g005700.2	0.00272005	-1.1528	down	0.00382758	-1.0629	down	PREDICTED: uncharacterized protein LOC101244745 [Solanum lycopersicum]
	Solyc12g007020.2	4.41628e-05	-1.14317	down	1.61332e-10	-1.0563	down	PREDICTED: uncharacterized protein LOC101262597 [Solanum lycopersicum]
	Solyc12g009110.3	7.99315e-06	-1.55797	down	0.00543651	-1.05822	down	PREDICTED: 3&apos;-hydroxy-N-methyl-(S)-coclaurine 4&apos;-O-methyltransferase [Solanum lycopersicum]
	Solyc12g013510.1	1.11679e-06	-1.09988	down	1.86389e-12	-1.11893	down	PREDICTED: histone H2B.3-like isoform X3 [Nicotiana tabacum]
	Solyc12g056540.1	0.000285536	-1.16379	down	1.9084e-15	-1.38205	down	histone H3 [Zostera marina]
	Solyc12g088520.2	2.57371e-06	-1.25256	down	1.62809e-05	-1.01231	down	PREDICTED: G2/mitotic-specific cyclin C13-1-like [Solanum lycopersicum]
