# Supplementary material for: Gene enrichment and co-expression analysis shed light on transcriptional responses to Ralstonia solanacearum in tomato
Source: BMC Genomics. 2023 Mar 29;24:159. doi: 10.1186/s12864-023-09237-0 (PMC10061692; doi:10.1186/s12864-023-09237-0)
Supplement: Supplementary file 3 — Additional file 3: Table S2. GO_BP and KEGG enrichment of genes in the Meturquoise and MEgreen modules [file 12864_2023_9237_MOESM3_ESM.xlsx]

## Sheet: Table S2
Table S2 GO_BP and KEGG enrichment of genes in the Meturquoise and MEgreen modules
Modules	GO_BP terms	Cluter frequency	P-value	q-value	KEGG pathways	ko ID	Cluter frequency	P-value	q-value
MEturquoise	Response to biotic stimulus (GO:0009607)	13 out of 261	3.57048e-09	2.28511e-07	beta-Alanine metabolism	ko00410	8 out of 93	8.67531e-06	0.000373038
	Oxidation-reduction process (GO:0055114)	62 out of 261	6.35952e-08	4.07009e-06	Valine, leucine and isoleucine degradation	ko00280	7 out of 93	0.000165785	0.00712874
	Defense response (GO:0006952)	23 out of 261	1.13127e-06	7.24014e-05	Selenocompound metabolism	ko00450	3 out of 93	0.00211607	0.0909908
	Negative regulation of endopeptidase activity (GO:0010951)	9 out of 261	1.58093e-06	0.00010118	Cutin, suberine and wax biosynthesis	ko00073	4 out of 93	0.00217469	0.0935115
	Copal-8-ol diphosphate(3-) biosynthetic process (GO:1902243)	2 out of 261	0.000285265	0.0182569	Propanoate metabolism	ko00640	5 out of 93	0.0024991	0.107461
	Geranylgeranyl diphosphate catabolic process (GO:1902247)	2 out of 261	0.000285265	0.0182569	Biosynthesis of unsaturated fatty acids	ko01040	4 out of 93	0.00552349	0.23751
	Secondary metabolite biosynthetic process (GO:0044550)	11 out of 261	0.000540881	0.0346164	Flavonoid biosynthesis	ko00941	4 out of 93	0.0147883	0.635896
	Steroid metabolic process (GO:0008202)	2 out of 261	0.000846212	0.0541576	Fatty acid metabolism	ko01212	5 out of 93	0.0245865	1
	Response to wounding (GO:0009611)	5 out of 261	0.000938504	0.0600643	Cysteine and methionine metabolism	ko00270	5 out of 93	0.0262825	1
	Sporopollenin biosynthetic process (GO:0080110)	2 out of 261	0.00409091	0.261818	Histidine metabolism	ko00340	3 out of 93	0.0277105	1
	Amino acid transmembrane transport (GO:0003333)	5 out of 261	0.00451684	0.289078	Glutathione metabolism	ko00480	5 out of 93	0.0289644	1
	Oligopeptide transport (GO:0006857)	4 out of 261	0.00541412	0.346504	Inositol phosphate metabolism	ko00562	4 out of 93	0.0317013	1
	Inositol biosynthetic process (GO:0006021)	2 out of 261	0.00566351	0.362464	Diterpenoid biosynthesis	ko00904	3 out of 93	0.0421016	1
	Glutathione metabolic process (GO:0006749)	5 out of 261	0.0120521	0.771334	Tryptophan metabolism	ko00380	3 out of 93	0.0461847	1
	Regulation of cell proliferation (GO:0042127)	2 out of 261	0.0168344	1	Carbon metabolism	ko01200	9 out of 93	0.0483046	1
	Lipid homeostasis (GO:0055088)	2 out of 261	0.0196755	1	Ascorbate and aldarate metabolism	ko00053	3 out of 93	0.0526631	1
	Fatty acid biosynthetic process (GO:0006633)	5 out of 261	0.0254106	1	Tyrosine metabolism	ko00350	3 out of 93	0.0798707	1
	Chitin catabolic process (GO:0006032)	3 out of 261	0.029874	1	Fatty acid degradation	ko00071	3 out of 93	0.0825983	1
	Flavonoid glucuronidation (GO:0052696)	7 out of 261	0.0336587	1	alpha-Linolenic acid metabolism	ko00592	3 out of 93	0.0825983	1
	Lipid transport (GO:0006869)	3 out of 261	0.0403653	1	Arginine and proline metabolism	ko00330	3 out of 93	0.0853658	1
	Metabolic process (GO:0008152)	10 out of 261	0.0407898	1	Isoquinoline alkaloid biosynthesis	ko00950	2 out of 93	0.0925037	1
	Flavonoid biosynthetic process (GO:0009813)	7 out of 261	0.0420323	1	Tropane, piperidine and pyridine alkaloid biosynthesis	ko00960	2 out of 93	0.101647	1
	Regulation of organ growth (GO:0046620)	2 out of 261	0.0484982	1	Sulfur metabolism	ko00920	2 out of 93	0.111029	1
	Toxin catabolic process (GO:0009407)	3 out of 261	0.0524682	1	Fatty acid elongation	ko00062	2 out of 93	0.120628	1
	Methylation (GO:0032259)	7 out of 261	0.0651648	1	Biosynthesis of amino acids	ko01230	6 out of 93	0.1805	1
	Cellular amino acid metabolic process (GO:0006520)	2 out of 261	0.0663183	1	Plant-pathogen interaction	ko04626	5 out of 93	0.186052	1
	Lipid metabolic process (GO:0006629)	5 out of 261	0.0699894	1	Amino sugar and nucleotide sugar metabolism	ko00520	5 out of 93	0.193648	1
	Carboxylic acid metabolic process (GO:0019752)	2 out of 261	0.0710664	1	Terpenoid backbone biosynthesis	ko00900	2 out of 93	0.208389	1
	Lignin catabolic process (GO:0046274)	2 out of 261	0.0710664	1	Peroxisome	ko04146	3 out of 93	0.217812	1
	Lignin biosynthetic process (GO:0009809)	2 out of 261	0.0710664	1	Pyruvate metabolism	ko00620	3 out of 93	0.229401	1
	Cell wall macromolecule catabolic process (GO:0016998)	2 out of 261	0.0759214	1	Fatty acid biosynthesis	ko00061	2 out of 93	0.251767	1
	Polysaccharide catabolic process (GO:0000272)	2 out of 261	0.0910787	1	Phenylalanine metabolism	ko00360	2 out of 93	0.300835	1
	Intracellular signal transduction (GO:0035556)	5 out of 261	0.0978613	1	Glycerolipid metabolism	ko00561	2 out of 93	0.317114	1
	Phosphatidylinositol phosphorylation (GO:0046854)	2 out of 261	0.107028	1	Phosphatidylinositol signaling system	ko04070	2 out of 93	0.365359	1
	Cellular process (GO:0009987)	2 out of 261	0.123653	1	Glycolysis / Gluconeogenesis	ko00010	3 out of 93	0.397379	1
	Xyloglucan metabolic process (GO:0010411)	2 out of 261	0.140847	1	Endocytosis	ko04144	4 out of 93	0.413559	1
	Cell wall biogenesis (GO:0042546)	2 out of 261	0.140847	1	Phenylpropanoid biosynthesis	ko00940	4 out of 93	0.495195	1
	Sulfate assimilation (GO:0000103)	2 out of 261	0.16449	1	Starch and sucrose metabolism	ko00500	4 out of 93	0.611982	1
	Auxin polar transport (GO:0009926)	2 out of 261	0.16449	1	RNA degradation	ko03018	2 out of 93	0.61648	1
	Response to stress (GO:0006950)	3 out of 261	0.165945	1	Pentose and glucuronate interconversions	ko00040	2 out of 93	0.635558	1
	Cellular transition metal ion homeostasis (GO:0046916)	2 out of 261	0.257327	1	Protein processing in endoplasmic reticulum	ko04141	3 out of 93	0.723417	1
	Proteolysis (GO:0006508)	9 out of 261	0.257542	1	Purine metabolism	ko00230	2 out of 93	0.82709	1
	Proteolysis involved in cellular protein catabolic process (GO:0051603)	3 out of 261	0.262428	1	Plant hormone signal transduction	ko04075	3 out of 93	0.904838	1
	Biosynthetic process (GO:0009058)	2 out of 261	0.269908	1
	Defense response to fungus (GO:0050832)	2 out of 261	0.282483	1
	Potassium ion transmembrane transport (GO:0071805)	2 out of 261	0.332474	1
	Metal ion transport (GO:0030001)	2 out of 261	0.344836	1
	Drug transmembrane transport (GO:0006855)	2 out of 261	0.381441	1
	Cell redox homeostasis (GO:0045454)	3 out of 261	0.391655	1
	Response to auxin (GO:0009733)	3 out of 261	0.427926	1
	Cell wall organization (GO:0071555)	3 out of 261	0.459027	1
	Protein catabolic process (GO:0030163)	2 out of 261	0.463094	1
	Signal transduction (GO:0007165)	3 out of 261	0.472138	1
	Protein folding (GO:0006457)	3 out of 261	0.514748	1
	Cellular oxidant detoxification (GO:0098869)	3 out of 261	0.543464	1
	Phosphorylation (GO:0016310)	3 out of 261	0.551488	1
	Hydrogen peroxide catabolic process (GO:0042744)	2 out of 261	0.577634	1
	Protein phosphorylation (GO:0006468)	14 out of 261	0.626463	1
	Carbohydrate metabolic process (GO:0005975)	4 out of 261	0.759865	1
	Response to oxidative stress (GO:0006979)	2 out of 261	0.759962	1
	Protein ubiquitination (GO:0016567)	3 out of 261	0.817629	1
	Transmembrane transport (GO:0055085)	4 out of 261	0.859226	1
	Transport (GO:0006810)	2 out of 261	0.918572	1
	Regulation of transcription, DNA-templated (GO:0006355)	9 out of 261	0.99871	1
MEgreen	Negative regulation of endopeptidase activity (GO:0010951)	9 out of 46	1.87184e-13	2.05902e-12	Glutathione metabolism	ko00480	3 out of 19	0.00487798	0.0292679
	Response to wounding (GO:0009611)	4 out of 46	9.43261e-06	0.000103759	Tropane, piperidine and pyridine alkaloid biosynthesis	ko00960	2 out of 19	0.00530773	0.0318464
	Defense response to insect (GO:0002213)	2 out of 46	8.65216e-05	0.000951737	Glycine, serine and threonine metabolism	ko00260	2 out of 19	0.0211931	0.127158
	Killing of cells of other organism (GO:0031640)	2 out of 46	0.00230335	0.0253368	Plant-pathogen interaction	ko04626	2 out of 19	0.125943	0.755659
	Polysaccharide catabolic process (GO:0000272)	2 out of 46	0.00358924	0.0394816	Amino sugar and nucleotide sugar metabolism	ko00520	2 out of 19	0.128954	0.773722
	Defense response to fungus (GO:0050832)	2 out of 46	0.0146882	0.16157	Biosynthesis of amino acids	ko01230	2 out of 19	0.181419	1
	Proteolysis involved in cellular protein catabolic process (GO:0051603)	2 out of 46	0.0391271	0.430399
	Proteolysis (GO:0006508)	3 out of 46	0.122232	1
	Defense response (GO:0006952)	3 out of 46	0.135573	1
	Oxidation-reduction process (GO:0055114)	4 out of 46	0.815736	1
	Regulation of transcription, DNA-templated (GO:0006355)	2 out of 46	0.880079	1
