# Supplementary material for: Gene enrichment and co-expression analysis shed light on transcriptional responses to Ralstonia solanacearum in tomato
Source: BMC Genomics. 2023 Mar 29;24:159. doi: 10.1186/s12864-023-09237-0 (PMC10061692; doi:10.1186/s12864-023-09237-0)
Supplement: Supplementary file 4 — Additional file 4: Table S3. Annotations of hub differentially expressed genes in the MEturquoise and MEgreen modules [file 12864_2023_9237_MOESM4_ESM.xlsx]

## Sheet: Table S3
Table S3 Annotations of hub differentially expressed genes in the MEturquoise and MEgreen modules
Gene ID	RC_vs_RT FDR	RC_vs_RT log2FC	RC_vs_RT regulated	SC_vs_ST FDR	SC_vs_ST log2FC	SC_vs_ST regulated	COG_class	GO	KEGG	KEGG_pathway	KOG_class	Pfam	Swiss_Prot	eggNOG_class	NR
Solyc01g105310.3	0.0447056	0.842831	normal	8.35147e-05	1.33752	up	General function prediction only	Molecular Function: hydrolase activity (GO:0016787);;	--	--	Cell cycle control, cell division, chromosome partitioning;; Posttranslational modification, protein turnover, chaperones	Caspase domain	Metacaspase-1 OS=Arabidopsis thaliana OX=3702 GN=AMC1 PE=1 SV=1	Posttranslational modification, protein turnover, chaperones	metacaspase 2 [Solanum lycopersicum]
Solyc02g069060.4	2.72654e-10	1.97043	up	--	--	--	--	--	--	--	--	Phloem protein 2	Protein PHLOEM PROTEIN 2-LIKE A9 OS=Arabidopsis thaliana OX=3702 GN=PP2A9 PE=2 SV=1	Function unknown	PREDICTED: protein PHLOEM PROTEIN 2-LIKE A9-like isoform X3 [Solanum lycopersicum]
Solyc02g071090.3	2.36572e-36	2.07411	up	2.43644e-07	1.36235	up	--	Molecular Function: transporter activity (GO:0005215);; Biological Process: transport (GO:0006810);; Cellular Component: integral component of membrane (GO:0016021);;	--	--	--	Purine nucleobase transmembrane transport	Purine permease 21 OS=Arabidopsis thaliana OX=3702 GN=PUP21 PE=2 SV=2	--	PREDICTED: probable purine permease 10 [Solanum lycopersicum]
Solyc02g077040.4	8.64204e-08	1.45977	up	--	--	--	Posttranslational modification, protein turnover, chaperones	Molecular Function: cysteine-type endopeptidase activity (GO:0004197);; Cellular Component: extracellular space (GO:0005615);; Cellular Component: lysosome (GO:0005764);; Biological Process: response to water deprivation (GO:0009414);; Cellular Component: integral component of membrane (GO:0016021);; Biological Process: proteolysis involved in cellular protein catabolic process (GO:0051603);;	--	--	Posttranslational modification, protein turnover, chaperones	Papain family cysteine protease;; Cathepsin propeptide inhibitor domain (I29);; Peptidase C1-like family	Senescence-specific cysteine protease SAG12 OS=Arabidopsis thaliana OX=3702 GN=SAG12 PE=1 SV=1	Posttranslational modification, protein turnover, chaperones	phytophthora-inhibited protease 1 [Solanum lycopersicum]
Solyc03g025680.3	0.000859815	0.771329	normal	0.000184014	1.00514	up	--	--	--	--	--	PAR1 protein	--	Function unknown	PREDICTED: uncharacterized protein LOC101252153 [Solanum lycopersicum]
Solyc03g093610.1	0.0842954	-0.693129	normal	3.76155e-05	1.23251	up	--	Molecular Function: DNA binding (GO:0003677);; Molecular Function: transcription factor activity, sequence-specific DNA binding (GO:0003700);; Cellular Component: nucleus (GO:0005634);; Biological Process: regulation of transcription, DNA-templated (GO:0006355);; Biological Process: defense response (GO:0006952);; Biological Process: fruit ripening (GO:0009835);; Biological Process: regulation of…	K09286|9.13392e-152|sly:101267589|K09286 EREBP-like factor | (RefSeq) ethylene-responsive transcription factor 1	--	--	AP2 domain	Ethylene-responsive transcription factor 1 OS=Solanum lycopersicum OX=4081 GN=ERF1 PE=2 SV=1	Transcription	ethylene-responsive transcription factor 1 [Solanum lycopersicum]
Solyc03g098780.2	0.497436	-0.359252	normal	4.18332e-06	1.36164	up	--	Molecular Function: serine-type endopeptidase inhibitor activity (GO:0004867);; Cellular Component: vacuole (GO:0005773);; Molecular Function: peptidase activity (GO:0008233);; Biological Process: negative regulation of endopeptidase activity (GO:0010951);; Molecular Function: aspartic-type endopeptidase inhibitor activity (GO:0019828);;	--	--	--	Trypsin and protease inhibitor	Aspartic protease inhibitor 1 OS=Solanum tuberosum OX=4113 PE=1 SV=2	--	PREDICTED: aspartic protease inhibitor 1-like [Solanum lycopersicum]
Solyc03g115220.4	4.33244e-25	1.32184	up	1.64146e-15	1.10275	up	Secondary metabolites biosynthesis, transport and catabolism;; Defense mechanisms	Molecular Function: iron ion binding (GO:0005506);; Cellular Component: integral component of membrane (GO:0016021);; Molecular Function: flavonoid 3'-monooxygenase activity (GO:0016711);; Molecular Function: heme binding (GO:0020037);; Biological Process: oxidation-reduction process (GO:0055114);;	K05280|0|sly:101266618|K05280 flavonoid 3'-monooxygenase [EC:1.14.13.21] | (RefSeq) flavonoid 3'-monooxygenase	Flavonoid biosynthesis (ko00941);; Flavone and flavonol biosynthesis (ko00944)	Secondary metabolites biosynthesis, transport and catabolism	Cytochrome P450	Flavonoid 3&apos;-monooxygenase OS=Petunia hybrida OX=4102 GN=CYP75B2 PE=2 SV=1	Secondary metabolites biosynthesis, transport and catabolism	flavonoid 3&apos;-monooxygenase [Solanum lycopersicum]
Solyc03g116700.4	0.00123524	1.03385	up	0.0113792	0.943328	normal	--	Molecular Function: electron carrier activity (GO:0009055);; Cellular Component: anchored component of plasma membrane (GO:0046658);;	--	--	--	Plastocyanin-like domain	Cucumber peeling cupredoxin OS=Cucumis sativus OX=3659 PE=1 SV=3	Function unknown	PREDICTED: cucumber peeling cupredoxin-like [Solanum lycopersicum]
Solyc03g120260.4	0.000253106	1.41211	up	5.00299e-05	1.47418	up	Signal transduction mechanisms	Biological Process: intracellular protein transport (GO:0006886);; Biological Process: ER to Golgi vesicle-mediated transport (GO:0006888);; Biological Process: retrograde vesicle-mediated transport, Golgi to ER (GO:0006890);; Biological Process: intra-Golgi vesicle-mediated transport (GO:0006891);; Cellular Component: COPI vesicle coat (GO:0030126);;	K17302|0|sly:101248561|K17302 coatomer subunit beta' | (RefSeq) coatomer subunit beta'-2	--	Intracellular trafficking, secretion, and vesicular transport	WD domain, G-beta repeat;; Ciliary BBSome complex subunit 2, middle region;; Anaphase-promoting complex subunit 4 WD40 domain;; Nucleoporin Nup120/160	Coatomer subunit beta&apos;-2 OS=Arabidopsis thaliana OX=3702 GN=At1g52360 PE=1 SV=1	Function unknown	PREDICTED: coatomer subunit beta&apos;-2 [Solanum lycopersicum]
Solyc04g007800.4	0.00189821	1.17894	up	4.4812e-05	1.23195	up	--	--	--	--	General function prediction only	C2 domain	Protein C2-DOMAIN ABA-RELATED 7 OS=Arabidopsis thaliana OX=3702 GN=CAR7 PE=1 SV=1	Function unknown	PREDICTED: protein C2-DOMAIN ABA-RELATED 7-like [Solanum lycopersicum]
Solyc04g054220.3	2.95643e-11	1.36004	up	--	--	--	Secondary metabolites biosynthesis, transport and catabolism;; Defense mechanisms	Molecular Function: iron ion binding (GO:0005506);; Cellular Component: integral component of membrane (GO:0016021);; Molecular Function: oxidoreductase activity, acting on paired donors, with incorporation or reduction of molecular oxygen, NAD(P)H as one donor, and incorporation of one atom of oxygen (GO:0016709);; Molecular Function: heme binding (GO:0020037);; Biological Process: secondary met…	K20562|0|sly:101263999|K20562 biphenyl-4-hydroxylase | (RefSeq) cytochrome P450 CYP736A12-like	--	Secondary metabolites biosynthesis, transport and catabolism	Cytochrome P450	Cytochrome P450 CYP736A12 OS=Panax ginseng OX=4054 PE=2 SV=1	Secondary metabolites biosynthesis, transport and catabolism	PREDICTED: cytochrome P450 CYP736A12-like [Solanum lycopersicum]
Solyc04g074440.1	2.86257e-07	-1.7814	down	0.00144838	1.056	up	--	--	--	--	--	Phosphate-induced protein 1 conserved region	Protein EXORDIUM OS=Arabidopsis thaliana OX=3702 GN=EXO PE=2 SV=1	Function unknown	PREDICTED: protein EXORDIUM-like [Solanum lycopersicum]
Solyc04g081130.1	4.90026e-07	-1.45828	down	0.687845	-0.129543	normal	Function unknown	--	K20929|0|sly:101253891|K20929 glyoxal/methylglyoxal oxidase [EC:1.2.3.15] | (RefSeq) aldehyde oxidase GLOX1-like	--	--	Glyoxal oxidase N-terminus;; Domain of unknown function (DUF1929);; Galactose oxidase, central domain	Aldehyde oxidase GLOX1 OS=Arabidopsis thaliana OX=3702 GN=GLOX1 PE=2 SV=1	Function unknown	PREDICTED: aldehyde oxidase GLOX1-like [Solanum lycopersicum]
Solyc04g082120.3	0.00126516	0.49942	normal	0.000132828	1.36105	up	Amino acid transport and metabolism	Molecular Function: serine-type endopeptidase activity (GO:0004252);; Cellular Component: cytoplasm (GO:0005737);; Biological Process: proteolysis (GO:0006508);; Molecular Function: serine-type exopeptidase activity (GO:0070008);;	K01322|0|sly:101251470|K01322 prolyl oligopeptidase [EC:3.4.21.26] | (RefSeq) prolyl endopeptidase	--	Posttranslational modification, protein turnover, chaperones	Prolyl oligopeptidase, N-terminal beta-propeller domain;; Prolyl oligopeptidase family	--	Amino acid transport and metabolism	PREDICTED: prolyl endopeptidase [Solanum lycopersicum]
Solyc04g083160.2	5.66307e-05	-1.1967	down	0.275758	0.338427	normal	Secondary metabolites biosynthesis, transport and catabolism;; Defense mechanisms	Molecular Function: monooxygenase activity (GO:0004497);; Molecular Function: iron ion binding (GO:0005506);; Cellular Component: integral component of membrane (GO:0016021);; Molecular Function: oxidoreductase activity, acting on paired donors, with incorporation or reduction of molecular oxygen (GO:0016705);; Molecular Function: heme binding (GO:0020037);; Biological Process: oxidation-reductio…	K04122|0|sly:101267112|K04122 ent-kaurene oxidase [EC:1.14.13.78] | (RefSeq) ent-kaurene oxidase, chloroplastic	Diterpenoid biosynthesis (ko00904)	Secondary metabolites biosynthesis, transport and catabolism	Cytochrome P450	Ent-kaurene oxidase, chloroplastic OS=Arabidopsis thaliana OX=3702 GN=KO PE=1 SV=2	Secondary metabolites biosynthesis, transport and catabolism	PREDICTED: ent-kaurene oxidase, chloroplastic [Solanum lycopersicum]
Solyc05g050380.4	1.40173e-09	1.01797	up	1.20107e-15	1.63455	up	Signal transduction mechanisms	Molecular Function: voltage-gated potassium channel activity (GO:0005249);; Cellular Component: integral component of plasma membrane (GO:0005887);; Biological Process: regulation of membrane potential (GO:0042391);; Biological Process: potassium ion transmembrane transport (GO:0071805);;	K05391|0|sly:101250219|K05391 cyclic nucleotide gated channel, other eukaryote | (RefSeq) cyclic nucleotide-gated ion channel 1	Plant-pathogen interaction (ko04626)	Inorganic ion transport and metabolism;; Signal transduction mechanisms	Ion transport protein	Putative cyclic nucleotide-gated ion channel 13 OS=Arabidopsis thaliana OX=3702 GN=CNGC13 PE=3 SV=2	Intracellular trafficking, secretion, and vesicular transport	PREDICTED: cyclic nucleotide-gated ion channel 1 isoform X2 [Solanum lycopersicum]
Solyc05g051425.2	0.00943252	0.845414	normal	5.39886e-14	1.24587	up	--	--	--	--	Amino acid transport and metabolism	Serine hydrolase (FSH1)	Rhodanese-like domain-containing protein 6 OS=Arabidopsis thaliana OX=3702 GN=STR6 PE=2 SV=1	Function unknown	PREDICTED: esterase OVCA2 isoform X1 [Solanum lycopersicum]
Solyc05g053060.1	5.96969e-15	-1.29157	down	--	--	--	--	--	--	--	--	--	--	--	--
Solyc07g006560.3	0.629289	0.263758	normal	1.71103e-19	2.33089	up	--	--	K01166|1.20006e-110|spen:107024272|K01166 ribonuclease T2 [EC:3.1.27.1] | (RefSeq) ribonuclease MC-like	--	RNA processing and modification	Ribonuclease T2 family	Ribonuclease MC OS=Momordica charantia OX=3673 PE=1 SV=1	--	PREDICTED: ribonuclease MC-like [Solanum lycopersicum]
Solyc07g006570.4	0.775757	0.165701	normal	9.69451e-25	2.64189	up	Translation, ribosomal structure and biogenesis	Molecular Function: RNA binding (GO:0003723);; Molecular Function: ribonuclease T2 activity (GO:0033897);; Biological Process: RNA phosphodiester bond hydrolysis, endonucleolytic (GO:0090502);;	K01166|6.34464e-170|sly:101264531|K01166 ribonuclease T2 [EC:3.1.27.1] | (RefSeq) ribonuclease 3-like	--	RNA processing and modification	Ribonuclease T2 family	Intracellular ribonuclease LX OS=Solanum lycopersicum OX=4081 GN=RNALX PE=1 SV=2	Function unknown	PREDICTED: ribonuclease 3-like [Solanum lycopersicum]
Solyc07g008380.2	--	--	--	1.16984e-05	1.42936	up	--	Molecular Function: transferase activity, transferring acyl groups other than amino-acyl groups (GO:0016747);;	K13065|0|sly:104648251|K13065 shikimate O-hydroxycinnamoyltransferase [EC:2.3.1.133] | (RefSeq) salutaridinol 7-O-acetyltransferase-like	Phenylpropanoid biosynthesis (ko00940);; Flavonoid biosynthesis (ko00941);; Stilbenoid, diarylheptanoid and gingerol biosynthesis (ko00945)	--	Transferase family	Salutaridinol 7-O-acetyltransferase OS=Papaver somniferum OX=3469 GN=SALAT PE=1 SV=1	--	PREDICTED: salutaridinol 7-O-acetyltransferase-like [Solanum lycopersicum]
Solyc07g008410.4	0.0638908	-0.827095	normal	2.0826e-08	1.6065	up	Defense mechanisms	Biological Process: drug transmembrane transport (GO:0006855);; Molecular Function: drug transmembrane transporter activity (GO:0015238);; Molecular Function: antiporter activity (GO:0015297);; Cellular Component: integral component of membrane (GO:0016021);;	K03327|0|sly:101251790|K03327 multidrug resistance protein, MATE family | (RefSeq) protein DETOXIFICATION 29-like	--	General function prediction only	MatE	Protein DETOXIFICATION 29 OS=Arabidopsis thaliana OX=3702 GN=DTX29 PE=1 SV=1	Defense mechanisms	PREDICTED: protein DETOXIFICATION 29-like [Solanum lycopersicum]
Solyc07g016080.4	1.71993e-07	1.38972	up	0.0874006	0.646957	normal	Amino acid transport and metabolism	Molecular Function: lyase activity (GO:0016829);;	--	--	--	Orn/Lys/Arg decarboxylase, major domain	--	Amino acid transport and metabolism	PREDICTED: uncharacterized protein LOC101254913 isoform X2 [Solanum lycopersicum]
Solyc07g040960.1	0.0164632	-1.04413	normal	0.00194859	1.13189	up	--	--	--	--	Replication, recombination and repair	DDE superfamily endonuclease	Protein ALP1-like OS=Arabidopsis thaliana OX=3702 GN=At3g55350 PE=2 SV=1	Function unknown	salt responsive protein 2 [Solanum lycopersicum]
Solyc07g041920.4	0.840602	-0.116795	normal	2.24892e-05	1.34262	up	Posttranslational modification, protein turnover, chaperones	Molecular Function: cysteine-type endopeptidase activity (GO:0004197);; Cellular Component: extracellular space (GO:0005615);; Cellular Component: lysosome (GO:0005764);; Biological Process: immune response (GO:0006955);; Biological Process: proteolysis involved in cellular protein catabolic process (GO:0051603);;	K01366|0|sly:101252200|K01366 cathepsin H [EC:3.4.22.16] | (RefSeq) cysteine proteinase 3-like	--	Posttranslational modification, protein turnover, chaperones	Papain family cysteine protease;; Cathepsin propeptide inhibitor domain (I29);; Peptidase C1-like family	Cysteine proteinase 3 OS=Solanum lycopersicum OX=4081 GN=CYP-3 PE=2 SV=1	Posttranslational modification, protein turnover, chaperones	PREDICTED: cysteine proteinase 3-like [Solanum lycopersicum]
Solyc07g052060.2	--	--	--	3.1304e-08	1.66543	up	--	Molecular Function: transferase activity, transferring acyl groups other than amino-acyl groups (GO:0016747);;	--	--	--	Transferase family	Acetyl-CoA-benzylalcohol acetyltransferase OS=Clarkia breweri OX=36903 GN=BEAT PE=1 SV=1	--	PREDICTED: acetyl-CoA-benzylalcohol acetyltransferase-like [Solanum lycopersicum]
Solyc07g061800.4	0.000101591	1.38987	up	1.00888e-15	2.14839	up	Replication, recombination and repair	--	--	--	--	SOUL heme-binding protein	--	Function unknown	PREDICTED: heme-binding protein 2-like [Solanum lycopersicum]
Solyc07g064600.3	0.101621	0.533781	normal	2.76647e-07	1.59897	up	Defense mechanisms	--	--	--	Translation, ribosomal structure and biogenesis	Endoribonuclease L-PSP	Reactive Intermediate Deaminase A, chloroplastic OS=Arabidopsis thaliana OX=3702 GN=RIDA PE=1 SV=1	Translation, ribosomal structure and biogenesis	inducible plastid-lipid associated protein [Solanum lycopersicum]
Solyc08g066890.4	0.00478315	-1.21732	down	0.335846	0.41236	normal	Nucleotide transport and metabolism	Molecular Function: catalytic activity (GO:0003824);; Biological Process: nucleoside metabolic process (GO:0009116);;	--	--	--	Phosphorylase superfamily	Bark storage protein A OS=Populus deltoides OX=3696 GN=BSPA PE=2 SV=1	Nucleotide transport and metabolism	PREDICTED: uncharacterized protein LOC101252010 [Solanum lycopersicum]
Solyc08g076970.3	0.00576078	0.746696	normal	1.89542e-24	1.54442	up	Amino acid transport and metabolism	Biological Process: metabolic process (GO:0008152);; Molecular Function: hydrolase activity (GO:0016787);;	K01438|0|sly:101268129|K01438 acetylornithine deacetylase [EC:3.5.1.16] | (RefSeq) NAOD; N2-acetylornithine deacetylase	Arginine biosynthesis (ko00220);; 2-Oxocarboxylic acid metabolism (ko01210);; Biosynthesis of amino acids (ko01230)	Amino acid transport and metabolism	Peptidase family M20/M25/M40;; Peptidase dimerisation domain	Acetylornithine deacetylase OS=Arabidopsis thaliana OX=3702 GN=At4g17830 PE=2 SV=1	Amino acid transport and metabolism	N2-acetylornithine deacetylase [Solanum lycopersicum]
Solyc08g083050.1	0.00172037	-1.3217	down	--	--	--	--	Cellular Component: integral component of membrane (GO:0016021);;	--	--	--	--	--	Function unknown	PREDICTED: uncharacterized protein At1g01500 [Solanum lycopersicum]
Solyc09g008670.3	--	--	--	0.00383256	1.02417	up	Amino acid transport and metabolism	Molecular Function: L-threonine ammonia-lyase activity (GO:0004794);; Biological Process: isoleucine biosynthetic process (GO:0009097);; Cellular Component: chloroplast (GO:0009507);; Molecular Function: pyridoxal phosphate binding (GO:0030170);;	K01754|0|sly:543983|K01754 threonine dehydratase [EC:4.3.1.19] | (RefSeq) Td; threonine dehydratase biosynthetic, chloroplastic	Glycine, serine and threonine metabolism (ko00260);; Valine, leucine and isoleucine biosynthesis (ko00290);; Carbon metabolism (ko01200);; Biosynthesis of amino acids (ko01230)	Amino acid transport and metabolism	Pyridoxal-phosphate dependent enzyme;; C-terminal regulatory domain of Threonine dehydratase	Threonine dehydratase biosynthetic, chloroplastic OS=Solanum lycopersicum OX=4081 GN=TD PE=1 SV=1	Amino acid transport and metabolism	threonine dehydratase biosynthetic, chloroplastic [Solanum lycopersicum]
Solyc09g011560.3	0.00941943	0.940963	normal	2.51579e-11	2.04016	up	Posttranslational modification, protein turnover, chaperones	Molecular Function: glutathione transferase activity (GO:0004364);; Cellular Component: cytoplasm (GO:0005737);; Biological Process: glutathione metabolic process (GO:0006749);; Biological Process: toxin catabolic process (GO:0009407);;	K00799|2.79283e-145|sly:101266750|K00799 glutathione S-transferase [EC:2.5.1.18] | (RefSeq) probable glutathione S-transferase	Glutathione metabolism (ko00480)	Posttranslational modification, protein turnover, chaperones	Glutathione S-transferase, N-terminal domain;; Glutathione S-transferase, N-terminal domain;; Glutathione S-transferase, C-terminal domain;; Glutathione S-transferase, N-terminal domain;; Glutathione S-transferase, C-terminal domain	Probable glutathione S-transferase OS=Nicotiana tabacum OX=4097 PE=2 SV=1	Posttranslational modification, protein turnover, chaperones	PREDICTED: probable glutathione S-transferase [Solanum lycopersicum]
Solyc09g011650.4	0.0814961	0.360108	normal	4.28548e-05	1.15142	up	Posttranslational modification, protein turnover, chaperones	--	K00799|5.05042e-134|sly:101264661|K00799 glutathione S-transferase [EC:2.5.1.18] | (RefSeq) glutathione S-transferase U8	Glutathione metabolism (ko00480)	Posttranslational modification, protein turnover, chaperones	Glutathione S-transferase, N-terminal domain;; Glutathione S-transferase, N-terminal domain;; Glutathione S-transferase, C-terminal domain	Glutathione S-transferase U8 OS=Arabidopsis thaliana OX=3702 GN=GSTU8 PE=2 SV=1	Posttranslational modification, protein turnover, chaperones	PREDICTED: glutathione S-transferase U8 [Solanum lycopersicum]
Solyc09g065890.4	1.83126e-11	0.880042	normal	2.05068e-07	1.39118	up	--	Biological Process: lipid metabolic process (GO:0006629);; Molecular Function: hydrolase activity (GO:0016787);;	--	--	Lipid transport and metabolism	Lipase (class 3)	Phospholipase A1-Igamma2, chloroplastic OS=Arabidopsis thaliana OX=3702 GN=At2g30550 PE=1 SV=2	Function unknown	PREDICTED: phospholipase A1-Igamma2, chloroplastic-like [Solanum lycopersicum]
Solyc09g072610.3	6.08477e-06	1.11758	up	0.0506346	-0.442321	normal	Lipid transport and metabolism;; General function prediction only	Cellular Component: integral component of membrane (GO:0016021);; Molecular Function: long-chain-alcohol oxidase activity (GO:0046577);; Molecular Function: flavin adenine dinucleotide binding (GO:0050660);; Biological Process: oxidation-reduction process (GO:0055114);;	K17756|0|sly:101251417|K17756 long-chain-alcohol oxidase [EC:1.1.3.20] | (RefSeq) long-chain-alcohol oxidase FAO2-like	--	--	GMC oxidoreductase;; GMC oxidoreductase;; FAD binding domain;; NAD(P)-binding Rossmann-like domain;; FAD binding domain	Long-chain-alcohol oxidase FAO1 OS=Lotus japonicus OX=34305 GN=FAO1 PE=1 SV=1	Amino acid transport and metabolism	PREDICTED: long-chain-alcohol oxidase FAO2-like [Solanum lycopersicum]
Solyc09g084450.3	0.721633	-0.142024	normal	8.06551e-09	1.32376	up	--	Molecular Function: serine-type endopeptidase inhibitor activity (GO:0004867);; Cellular Component: extracellular region (GO:0005576);; Molecular Function: peptidase activity (GO:0008233);; Biological Process: response to wounding (GO:0009611);; Biological Process: negative regulation of endopeptidase activity (GO:0010951);;	--	--	--	Potato inhibitor I family	Wound-induced proteinase inhibitor 1 OS=Solanum peruvianum OX=4082 PE=3 SV=1	Function unknown	proteinase inhibitor I precursor [Solanum lycopersicum]
Solyc09g089540.4	--	--	--	0.000196134	1.3507	up	--	Molecular Function: serine-type endopeptidase inhibitor activity (GO:0004867);; Biological Process: response to wounding (GO:0009611);; Biological Process: negative regulation of endopeptidase activity (GO:0010951);;	--	--	--	Potato inhibitor I family	Wound-induced proteinase inhibitor 1 OS=Solanum peruvianum OX=4082 PE=3 SV=1	--	PREDICTED: wound-induced proteinase inhibitor 1-like [Solanum lycopersicum]
Solyc10g052470.1	--	--	--	1.65525e-05	1.50967	up	--	Molecular Function: DNA binding (GO:0003677);; Cellular Component: nucleus (GO:0005634);;	--	--	Posttranslational modification, protein turnover, chaperones	Myb-like DNA-binding domain	Protein RADIALIS-like 1 OS=Arabidopsis thaliana OX=3702 GN=RL1 PE=2 SV=1	Transcription	SANT/MYB domain protein [Solanum lycopersicum]
Solyc11g022590.1	0.677739	0.232584	normal	2.35263e-56	2.3681	up	--	Molecular Function: endopeptidase inhibitor activity (GO:0004866);; Biological Process: negative regulation of endopeptidase activity (GO:0010951);;	--	--	--	Trypsin and protease inhibitor	Miraculin OS=Synsepalum dulcificum OX=3743 PE=1 SV=3	--	uncharacterized protein LOC544001 precursor [Solanum lycopersicum]
Solyc11g066250.2	0.0195145	0.633855	normal	5.71047e-08	1.00121	up	Amino acid transport and metabolism	Molecular Function: serine-type carboxypeptidase activity (GO:0004185);; Cellular Component: vacuole (GO:0005773);; Biological Process: proteolysis involved in cellular protein catabolic process (GO:0051603);;	K16298|0|sly:101258820|K16298 serine carboxypeptidase-like clade IV [EC:3.4.16.-] | (RefSeq) serine carboxypeptidase-like	--	Posttranslational modification, protein turnover, chaperones;; Amino acid transport and metabolism	Serine carboxypeptidase	Serine carboxypeptidase-like 48 OS=Arabidopsis thaliana OX=3702 GN=SCPL48 PE=2 SV=2	Amino acid transport and metabolism	PREDICTED: serine carboxypeptidase-like [Solanum lycopersicum]
Solyc12g010570.1	0.0031028	0.988462	normal	3.02448e-07	1.6613	up	--	Cellular Component: integral component of membrane (GO:0016021);;	--	--	--	Tetraspanin family	Tetraspanin-7 OS=Arabidopsis thaliana OX=3702 GN=TET7 PE=2 SV=1	Function unknown	PREDICTED: tetraspanin-8-like [Solanum lycopersicum]
