# Supplementary material for: Gene enrichment and co-expression analysis shed light on transcriptional responses to Ralstonia solanacearum in tomato
Source: BMC Genomics. 2023 Mar 29;24:159. doi: 10.1186/s12864-023-09237-0 (PMC10061692; doi:10.1186/s12864-023-09237-0)
Supplement: Supplementary file 5 — Additional file 5: Table S4. The top 20 GSEA pathways of genes in resistant and susceptible tomato lines [file 12864_2023_9237_MOESM5_ESM.xlsx]

## Sheet: Table S4
Table S4 The top 20 GSEA pathways of genes in resistant and susceptible tomato lines
GSEA	ID	Description	Set size	Enrichment score	NES	P-value	q-value	Rank	Core_enriched genes
RC_vs_RT KEGG pathways	ko03010	Ribosome	314	-0.748314	-3.44664	0.00154083	0.0111066	3491	Solyc02g092300.1;Solyc07g062870.3;Solyc06g065390.4;Solyc06g005110.3;Solyc09g090410.3;Solyc05g054990.3;Solyc03g097950.4;Solyc04g016390.2;Solyc01g008340.3;Solyc08g065760.3;Solyc12g098890.2;Solyc06g082760.4;Solyc12g009380.2;Solyc06g082750.3;Solyc02g087930.3;Solyc05g032880.3;Solyc06g064460.4;Solyc03g121370.3;Solyc07g008270.3;Solyc02g069840.3;Solyc08g061843.1;Solyc12g036450.3;Solyc03g117060.4;Solyc05g…
	ko03040	Spliceosome	179	-0.432406	-1.867	0.00165017	0.0111066	6308	Solyc03g006520.3;Solyc09g015930.3;Solyc01g104840.4;Solyc02g078970.4;Solyc06g073700.3;Solyc09g065940.4;Solyc03g007560.2;Solyc10g081330.3;Solyc08g069080.4;Solyc04g008700.3;Solyc03g083430.3;Solyc07g066060.3;Solyc06g036590.1;Solyc10g047130.2;Solyc03g121710.2;Solyc04g010260.3;Solyc12g014210.3;Solyc11g066060.3;Solyc01g105140.3;Solyc07g045240.3;Solyc09g075090.1;Solyc11g073280.2;Solyc03g025280.4;Solyc10g…
	ko00230	Purine metabolism	144	-0.489658	-2.0571	0.00165289	0.0111066	4704	Solyc09g091450.3;Solyc10g079500.2;Solyc11g012100.2;Solyc06g054240.3;Solyc08g075160.3;Solyc07g006240.4;Solyc01g049650.3;Solyc09g010500.3;Solyc05g014980.4;Solyc06g073870.4;Solyc10g007650.3;Solyc04g077970.4;Solyc11g005900.2;Solyc03g111200.3;Solyc11g072730.2;Solyc03g032120.3;Solyc08g082430.4;Solyc01g086710.4;Solyc07g006530.3;Solyc06g083360.3;Solyc05g010300.4;Solyc04g015180.3;Solyc01g106780.3;Solyc10g…
	ko03013	RNA transport	162	-0.475102	-2.02273	0.00165563	0.0111066	6034	Solyc06g082580.4;Solyc11g072180.3;Solyc07g049360.3;Solyc02g087300.1;Solyc07g064880.4;Solyc01g102550.4;Solyc01g102570.4;Solyc03g096920.3;Solyc07g066060.3;Solyc11g039890.2;Solyc06g065500.4;Solyc01g104560.3;Solyc11g073280.2;Solyc10g005530.3;Solyc01g107870.3;Solyc01g098180.3;Solyc03g044260.3;Solyc09g059970.3;Solyc02g079060.3;Solyc05g050200.4;Solyc12g049410.3;Solyc03g113140.3;Solyc07g019650.4;Solyc03g…
	ko00240	Pyrimidine metabolism	114	-0.597588	-2.4341	0.0017452	0.0111066	4493	Solyc09g091450.3;Solyc06g054240.3;Solyc09g011300.3;Solyc11g033260.2;Solyc07g006240.4;Solyc09g010500.3;Solyc04g016010.4;Solyc01g079650.3;Solyc06g073870.4;Solyc10g007650.3;Solyc03g032000.4;Solyc02g082250.4;Solyc11g072730.2;Solyc08g082430.4;Solyc01g086710.4;Solyc01g088480.3;Solyc06g083360.3;Solyc05g010300.4;Solyc04g015180.3;Solyc10g078860.2;Solyc02g085560.3;Solyc01g008290.3;Solyc09g091420.4;Solyc10g…
	ko03008	Ribosome biogenesis in eukaryotes	81	-0.639254	-2.46109	0.00180832	0.0111066	4809	Solyc01g068330.4;Solyc12g089280.2;Solyc01g007120.3;Solyc04g072270.1;Solyc09g018780.4;Solyc03g093480.3;Solyc08g007990.3;Solyc03g046350.3;Solyc10g039190.2;Solyc07g063270.3;Solyc06g053800.3;Solyc05g023800.3;Solyc04g077680.3;Solyc04g072260.3;Solyc07g053730.4;Solyc12g088290.2;Solyc02g032920.3;Solyc10g084160.2;Solyc02g030080.4;Solyc05g055880.4;Solyc11g065980.3;Solyc09g005760.3;Solyc02g089600.3;Solyc11g…
	ko03020	RNA polymerase	36	-0.672983	-2.22223	0.00183824	0.0111066	4170	Solyc09g010500.3;Solyc06g073870.4;Solyc10g007650.3;Solyc11g072730.2;Solyc01g086710.4;Solyc06g083360.3;Solyc05g010300.4;Solyc04g015180.3;Solyc10g078860.2;Solyc02g085560.3;Solyc10g080350.3;Solyc04g040170.3;Solyc06g053330.4;Solanum_lycopersicum_newGene_503;Solyc05g051790.3;Solyc12g015780.2;Solyc05g053430.3;Solyc06g036000.4;Solyc01g098320.4;Solyc11g012195.1;Solyc04g054510.4;Solyc00g500135.1
	ko03420	Nucleotide excision repair	58	-0.591322	-2.12306	0.00184162	0.0111066	4768	Solyc02g085840.2;Solyc09g091450.3;Solyc12g009120.2;Solyc06g062940.4;Solyc06g008970.4;Solyc08g081280.3;Solyc07g005880.3;Solyc01g099310.4;Solyc03g117780.2;Solyc04g071310.3;Solyc05g006215.1;Solyc08g075840.3;Solyc11g012820.2;Solyc11g066370.2;Solyc07g053690.3;Solyc10g008190.3;Solyc06g060150.3;Solyc10g081830.3;Solyc03g098250.4;Solyc11g067140.2;Solyc10g081250.3;Solyc08g080510.4;Solyc01g020440.3;Solyc10g…
	ko03440	Homologous recombination	51	-0.755623	-2.67477	0.00186916	0.0111066	2015	Solyc05g014740.1;Solyc01g068350.3;Solyc10g008190.3;Solyc12g038370.2;Solyc10g081830.3;Solyc05g014730.1;Solyc05g055780.4;Solyc05g014720.4;Solyc10g081250.3;Solyc02g050200.2;Solyc05g014750.2;Solyc02g050210.2;Solyc10g007400.4;Solyc07g017540.4;Solyc01g068340.3;Solyc04g051490.3;Solyc04g056410.3;Solyc05g050950.2;Solyc07g018300.3;Solyc01g100280.4;Solyc01g103960.3;Solyc03g115050.3;Solyc05g050960.4;Solyc05g…
	ko03030	DNA replication	46	-0.793414	-2.73448	0.00187617	0.0111066	2015	Solyc10g008190.3;Solyc06g060150.3;Solyc05g012940.4;Solyc12g038370.2;Solyc10g081830.3;Solyc03g098250.4;Solyc11g067140.2;Solyc10g081250.3;Solyc01g102370.4;Solyc08g080510.4;Solyc01g020440.3;Solyc11g006860.2;Solyc11g040120.3;Solyc10g007400.4;Solyc02g070780.4;Solyc01g110130.3;Solyc02g069070.3;Solyc02g093300.3;Solyc07g018300.3;Solyc02g082180.3;Solyc11g067110.2;Solyc11g068480.2;Solyc07g005020.3;Solyc01g…
	ko03430	Mismatch repair	43	-0.62662	-2.1227	0.00191939	0.0111066	3601	Solyc08g075840.3;Solyc09g074990.4;Solyc11g012820.2;Solyc11g066370.2;Solyc07g053690.3;Solyc10g008190.3;Solyc06g060150.3;Solyc02g088955.1;Solyc12g038370.2;Solyc10g081830.3;Solyc04g045660.4;Solyc10g081250.3;Solyc08g080510.4;Solyc01g020440.3;Solyc06g069230.3;Solyc10g007400.4;Solyc03g119070.2;Solyc07g018300.3;Solyc03g115050.3;Solyc02g071530.2;Solyc06g076660.3;Solyc05g053520.3;Solyc10g081210.3
	ko00340	Histidine metabolism	23	0.601979	1.80539	0.00205339	0.0111066	1297	Solyc02g086970.4;Solyc08g068680.4;Solyc04g071140.3;Solyc08g068665.1;Solyc08g066220.4;Solyc03g114150.3
	ko00565	Ether lipid metabolism	23	0.646583	1.93916	0.00205339	0.0111066	4544	Solyc12g011170.3;Solyc09g020190.3;Solyc08g080130.3;Solyc08g066800.4;Solyc01g008790.4;Solyc02g061850.4;Solyc03g121470.4;Solyc01g091950.4;Solyc07g014730.3;Solyc08g066790.4;Solyc08g080340.3;Solyc03g019670.3;Solyc01g065720.4
	ko00360	Phenylalanine metabolism	41	0.598507	2.04083	0.00218341	0.0111066	3741	Solyc09g007910.4;Solyc03g097030.3;Solyc05g056170.3;Solyc10g085350.2;Solyc09g007900.4;Solyc02g093250.3;Solyc12g096240.3;Solyc05g013440.3;Solyc08g079430.3;Solyc09g007890.1;Solyc03g005160.4;Solyc09g007920.4;Solyc10g007110.3;Solyc02g093230.4;Solyc07g008360.2;Solyc07g053720.3;Solyc07g053710.3;Solyc11g069050.2;Solyc01g107910.4;Solyc06g150137.1
	ko04712	Circadian rhythm - plant	41	0.624377	2.12904	0.00218341	0.0111066	4929	Solyc09g091510.3;Solyc01g005300.4;Solyc03g081270.2;Solyc03g081240.3;Solyc04g071990.3;Solyc12g056650.2;Solyc08g061130.3;Solyc06g069690.4;Solyc05g053550.3;Solyc12g057040.2;Solyc10g005030.4;Solyc04g049670.4;Solyc04g049680.2;Solyc11g011980.3;Solyc12g005950.2;Solyc07g045480.3;Solyc04g074180.4;Solyc06g062480.4;Solyc08g081990.3;Solyc05g053410.4;Solyc10g086000.3;Solyc08g065870.4;Solyc09g090100.3;Solyc10g…
	ko04140	Regulation of autophagy	32	0.628725	2.02672	0.00220751	0.0111066	4168	Solyc01g068490.4;Solyc02g091430.4;Solyc02g072530.3;Solyc12g098910.2;Solyc10g006270.4;Solyc11g005660.2;Solyc08g078820.3;Solyc10g084930.2;Solyc06g072980.4;Solyc12g049310.2;Solyc06g034160.3;Solyc06g068450.3;Solyc01g068060.4;Solyc03g031650.4;Solyc08g067310.1;Solyc05g053210.4;Solyc02g067030.4;Solyc04g012170.4;Solyc03g096790.3;Solyc09g011320.3
	ko00564	Glycerophospholipid metabolism	85	0.414228	1.66374	0.00224215	0.0111066	4863	Solyc12g040790.2;Solyc12g011170.3;Solyc09g020190.3;Solyc09g014350.3;Solyc08g080130.3;Solyc10g008640.3;Solyc07g054830.4;Solyc08g066800.4;Solyc01g008790.4;Solyc05g008580.3;Solyc02g061850.4;Solyc03g115370.3;Solyc03g121470.4;Solyc07g006580.3;Solyc01g104880.3;Solyc09g083330.3;Solyc01g091950.4;Solyc04g079100.3;Solyc07g014730.3;Solyc06g009270.3;Solyc07g056320.4;Solyc04g016330.3;Solyc08g066790.4;Solyc08g…
	ko04626	Plant-pathogen interaction	130	0.374757	1.60409	0.00244499	0.0114385	3274	Solyc02g086980.3;Solyc07g008620.1;Solyc02g031790.3;Solyc02g068820.3;Solyc09g014990.4;Solyc02g070890.3;Solyc05g050380.4;Solyc09g059430.3;Solyc01g086810.2;Solyc01g073985.1;Solyc06g066370.4;Solyc08g007250.3;Solyc03g117980.3;Solyc02g070910.3;Solyc08g081690.3;Solyc03g007250.1;Solyc03g007260.3;Solyc03g033540.3;Solyc01g006730.4;Solyc06g065380.4;Solyc09g092020.4;Solyc01g098410.4;Solyc06g083390.4;Solyc02g…
	ko00196	Photosynthesis - antenna proteins	32	0.58072	1.87197	0.00441501	0.0195679	5215	Solyc03g005780.3;Solyc03g115900.4;Solyc10g007690.3;Solyc10g006230.3;Solyc01g105030.3;Solyc02g071030.2;Solyc04g082930.3;Solyc07g047850.3;Solyc12g006140.2;Solyc12g011450.2;Solyc05g056050.3;Solyc03g005770.3;Solyc05g056060.4;Solyc08g067320.3;Solyc03g005760.1;Solyc02g071020.3;Solyc09g014520.3;Solyc08g067330.1;Solyc07g063600.3;Solyc06g063370.3;Solyc02g070940.1
	ko03410	Base excision repair	42	-0.53239	-1.80798	0.00561798	0.0236546	4655	Solyc04g079990.4;Solyc12g010050.2;Solyc04g005260.3;Solyc02g082700.3;Solyc03g113880.4;Solyc08g074740.3;Solyc11g066370.2;Solyc02g021060.4;Solyc03g098250.4;Solyc11g067140.2;Solyc10g081250.3;Solyc01g102370.4;Solyc03g117510.4;Solyc10g007400.4;Solyc09g018850.3;Solyc11g067110.2;Solyc11g068480.2;Solyc06g076660.3;Solyc05g053520.3
SC_vs_ST KEGG pathways	ko00500	Starch and sucrose metabolism	156	0.41478	1.64901	0.00137552	0.0113023	5538	Solyc11g045110.3;Solyc04g072920.4;Solyc02g080220.3;Solyc09g075060.3;Solyc09g092130.3;Solyc06g009190.4;Solyc01g091050.4;Solyc10g085920.3;Solyc07g007790.3;Solyc10g083290.4;Solyc03g007290.4;Solyc08g077530.3;Solyc07g064050.3;Solyc03g098290.4;Solyc01g099960.4;Solyc03g123630.4;Solyc04g054930.3;Solyc10g083300.2;Solyc09g092330.3;Solyc09g009190.4;Solyc06g073190.3;Solyc10g006500.4;Solyc02g081300.3;Solyc03g…
	ko04626	Plant-pathogen interaction	128	0.50356	1.9717	0.00138504	0.0113023	4727	Solyc02g068820.3;Solyc05g050380.4;Solyc04g058170.1;Solyc01g073985.1;Solyc06g075550.3;Solyc09g059430.3;Solyc06g065380.4;Solyc08g007250.3;Solyc02g070890.3;Solyc09g014990.4;Solanum_lycopersicum_newGene_986;Solyc11g069580.2;Solyc06g066370.4;Solyc02g063350.1;Solyc04g018110.1;Solyc06g083390.4;Solyc03g117980.3;Solyc07g049190.4;Solyc09g092020.4;Solyc02g086990.4;Solyc02g086980.3;Solyc10g074740.2;Solyc01g0…
	ko00940	Phenylpropanoid biosynthesis	90	0.507263	1.87079	0.00145138	0.0113023	2869	Solyc01g006290.4;Solyc01g006300.3;Solyc07g008380.2;Solyc03g097030.3;Solyc01g105070.3;Solyc09g007910.4;Solyc09g075060.3;Solyc05g056170.3;Solyc02g092580.3;Solyc02g063000.4;Solyc02g093230.4;Solyc01g104860.3;Solyc04g063210.3;Solyc07g005760.3;Solyc02g093250.3;Solyc10g078240.2;Solyc03g117600.3;Solyc06g150137.1;Solyc07g047740.3;Solyc09g007900.4;Solyc10g047110.2;Solyc09g007890.1;Solyc03g117870.3;Solyc11g…
	ko00562	Inositol phosphate metabolism	60	0.514745	1.77744	0.00151286	0.0113023	4967	Solyc12g008650.2;Solyc03g118000.1;Solyc10g005400.3;Solyc07g017510.3;Solyc01g096410.4;Solyc06g076950.3;Solyc10g076710.3;Solyc11g013820.2;Solyc06g065540.3;Solyc09g020190.3;Solyc11g013830.2;Solyc05g008200.4;Solyc06g082000.4;Solyc01g008790.4;Solyc06g051630.5.1;Solyc05g052760.4;Solyc12g049590.2;Solyc06g072740.1;Solyc11g043130.2;Solyc03g019670.3;Solyc04g054740.3;Solyc01g104140.3;Solyc04g014800.3;Solyc0…
	ko00592	alpha-Linolenic acid metabolism	39	0.604231	1.9542	0.00156986	0.0113023	4652	Solyc02g087110.3;Solyc08g078400.3;Solyc04g055253.1;Solyc07g019670.4;Solyc01g006540.4;Solyc08g068390.3;Solyc04g079730.1;Solyc11g069800.1;Solyc05g014790.3;Solyc07g049690.3;Solyc09g061840.4;Solyc01g109150.4;Solyc02g085730.3;Solyc11g032130.3;Solyc09g091470.3;Solyc09g055890.4;Solyc12g099440.3;Solyc05g150130.1;Solyc12g094520.2;Solyc10g008110.4;Solyc06g009160.4;Solanum_lycopersicum_newGene_345;Solyc07g0…
	ko00360	Phenylalanine metabolism	42	0.624365	2.01691	0.0016	0.0113023	2771	Solyc10g085350.2;Solyc03g097030.3;Solyc09g007910.4;Solyc08g079430.3;Solyc05g056170.3;Solyc02g093230.4;Solyc03g005160.4;Solyc04g063210.3;Solyc02g093250.3;Solyc05g013440.3;Solyc07g053720.3;Solyc06g150137.1;Solyc09g007900.4;Solyc09g007890.1;Solyc03g117870.3;Solyc11g069050.2;Solyc07g053710.3;Solyc01g107910.4;Solyc09g007920.4;Solyc06g068650.4;Solyc08g068330.3
	ko00100	Steroid biosynthesis	33	0.691025	2.15725	0.00161812	0.0113023	2793	Solyc01g091320.3;Solyc02g069490.4;Solyc02g086180.4;Solyc06g005750.3;Solyc06g074090.3;Solyc02g081730.3;Solyc04g070980.4;Solyc09g009040.3;Solyc01g008110.4;Solyc12g098640.3;Solyc01g110290.3;Solyc06g082980.3;Solyc04g077440.4;Solyc10g055680.1;Solyc03g005020.3;Solyc01g009310.3;Solyc10g080150.2
	ko00908	Zeatin biosynthesis	26	0.769449	2.25343	0.00167504	0.0113023	2761	Solyc05g053120.1;Solyc05g053400.3;Solyc04g016220.4;Solyc04g016200.1;Solyc11g066670.1;Solyc04g008330.1;Solyc10g079930.1;Solyc01g088160.4;Solyc11g066680.1;Solyc04g008310.3;Solyc07g043480.1;Solyc04g080820.2;Solyc12g009930.3;Solyc04g016210.4;Solyc04g016430.3;Solyc04g016230.4;Solyc01g080150.3
	ko00941	Flavonoid biosynthesis	26	0.675822	1.97923	0.00167504	0.0113023	1694	Solyc09g091510.3;Solyc07g008380.2;Solyc03g115220.4;Solyc11g013110.2;Solyc02g093230.4;Solyc05g053550.3;Solyc02g083860.3;Solyc04g063210.3;Solyc07g005760.3;Solyc02g093250.3;Solyc10g078240.2;Solyc03g117600.3;Solyc06g150137.1;Solyc05g010320.4
	ko03020	RNA polymerase	36	-0.642302	-2.20774	0.00260417	0.0113023	5538	Solyc05g051620.3;Solyc03g031690.3;Solyc01g086710.4;Solyc06g083505.1;Solyc04g015180.3;Solyc01g081150.3;Solyc06g053330.4;Solyc00g500135.1;Solyc11g069910.2;Solyc10g080350.3;Solyc06g005790.3;Solyc06g073870.4;Solyc10g078860.2;Solyc12g015780.2;Solyc11g072730.2;Solyc07g006240.4;Solyc05g055890.3;Solyc05g010300.4;Solyc06g036000.4;Solyc09g010500.3;Solyc05g051790.3;Solyc01g098320.4;Solyc06g083360.3;Solyc04g…
	ko03430	Mismatch repair	42	-0.584947	-2.08957	0.00265252	0.0113023	1344	Solyc08g075840.3;Solyc09g091450.3;Solyc03g025890.2;Solyc07g053690.3;Solyc07g005880.3;Solyc12g038370.2;Solyc11g012820.2;Solyc10g008190.3;Solyc06g069230.3;Solyc01g020440.3;Solyc06g060150.3;Solyc04g045660.4;Solyc10g081250.3;Solyc08g080510.4;Solyc10g007400.4;Solyc10g081830.3;Solyc03g119070.2;Solyc07g018300.3;Solyc05g053520.3;Solyc10g081210.3;Solyc02g071530.2;Solyc06g076660.3;Solyc03g115050.3
	ko03030	DNA replication	46	-0.784841	-2.84173	0.00274725	0.0113023	1822	Solyc07g064330.3;Solyc05g012940.4;Solyc10g008190.3;Solyc01g020440.3;Solyc06g060150.3;Solyc10g081250.3;Solyc08g080510.4;Solyc11g006860.2;Solyc03g098250.4;Solyc10g007400.4;Solyc10g081830.3;Solyc02g093300.3;Solyc11g068480.2;Solyc11g040120.3;Solyc01g102370.4;Solyc01g110130.3;Solyc04g045530.4;Solyc02g070780.4;Solyc02g069070.3;Solyc07g018300.3;Solyc02g082180.3;Solyc05g053520.3;Solyc10g081210.3;Solyc07g…
	ko00970	Aminoacyl-tRNA biosynthesis	49	-0.510234	-1.87149	0.00278552	0.0113023	7117	Solyc02g080990.2;Solyc05g009220.3;Solyc02g065300.1;Solyc01g109360.3;Solyc11g012140.2;Solyc03g019940.4;Solyc05g054600.3;Solyc05g056250.3;Solyc03g097290.4;Solyc09g090840.3;Solyc01g096870.4;Solyc07g008530.1;Solyc06g068320.3;Solyc10g007840.3;Solyc12g019110.3;Solyc05g056260.2;Solyc05g009190.4;Solyc04g076390.3;Solyc01g102410.3;Solyc02g090860.3;Solyc11g039830.2;Solyc01g106740.4;Solyc10g080710.2;Solyc01g…
	ko03440	Homologous recombination	51	-0.6639	-2.44847	0.0027933	0.0113023	3370	Solyc07g053690.3;Solyc05g055780.4;Solyc11g073220.3;Solyc12g038370.2;Solyc05g008040.4;Solyc05g014730.1;Solyc07g064330.3;Solyc01g068340.3;Solyc10g008190.3;Solyc10g081250.3;Solyc01g068350.3;Solyc05g050950.2;Solyc05g014720.4;Solyc10g007400.4;Solyc10g081830.3;Solyc02g050210.2;Solyc01g100280.4;Solyc04g056410.3;Solyc07g018300.3;Solyc05g053520.3;Solyc10g081210.3;Solyc04g051490.3;Solyc01g103960.3;Solyc05g…
	ko00520	Amino sugar and nucleotide sugar metabolism	117	0.423912	1.63542	0.00281294	0.0113023	5543	Solyc07g005090.4;Solyc05g050130.4;Solyc02g089170.4;Solyc10g085920.3;Solyc07g064050.3;Solyc09g092330.3;Solyc02g084210.1;Solyc02g063220.3;Solyc10g055810.2;Solyc11g066720.3;Solyc06g073190.3;Solyc10g006500.4;Solyc02g082920.4;Solyc02g088690.4;Solyc10g055790.1;Solyc04g076090.3;Solyc07g055930.3;Solyc07g006220.2;Solyc02g086090.4;Solyc10g081120.3;Solyc04g081400.3;Solyc07g019440.3;Solyc06g083310.3;Solyc10g…
	ko03420	Nucleotide excision repair	59	-0.547282	-2.06981	0.00294985	0.0113023	4052	Solyc09g091450.3;Solyc11g011150.2;Solyc04g071310.3;Solyc07g053690.3;Solyc07g005880.3;Solyc12g009120.2;Solyc12g088340.2;Solyc11g012820.2;Solyc08g081280.3;Solyc11g067140.2;Solyc07g064330.3;Solyc01g099310.4;Solyc10g008190.3;Solyc01g020440.3;Solyc06g060150.3;Solyc10g081250.3;Solyc08g080510.4;Solyc03g098250.4;Solyc10g007400.4;Solyc10g081830.3;Solyc11g068480.2;Solyc07g018300.3;Solyc05g053520.3;Solyc10g…
	ko04070	Phosphatidylinositol signaling system	64	0.478767	1.67358	0.00296736	0.0113023	4945	Solyc03g118000.1;Solyc07g017510.3;Solyc01g096410.4;Solyc10g076710.3;Solyc11g013820.2;Solyc10g008640.3;Solyc06g065540.3;Solyc11g013830.2;Solyc07g054830.4;Solyc05g008200.4;Solyc06g082000.4;Solyc02g088090.1;Solyc06g051630.5.1;Solyc05g052760.4;Solyc10g081170.2;Solyc12g049590.2;Solyc06g072740.1;Solyc09g083330.3;Solyc02g087620.3;Solyc11g043130.2;Solyc06g009270.3;Solyc03g115370.3;Solyc07g006580.3;Solyc1…
	ko03008	Ribosome biogenesis in eukaryotes	81	-0.528171	-2.1162	0.00314465	0.0113023	5565	Solyc06g053800.3;Solyc04g077680.3;Solyc10g061930.1;Solyc09g018780.4;Solyc01g104680.4;Solyc07g053730.4;Solyc06g082810.3;Solyc04g072260.3;Solyc01g007120.3;Solyc01g007250.4;Solyc01g109990.4;Solyc11g072410.2;Solyc09g018760.2;Solyc04g051670.3;Solyc02g069340.4;Solyc01g087670.3;Solyc10g080180.3;Solyc03g046350.3;Solyc11g007800.3;Solyc09g090460.3;Solyc01g097640.3;Solyc01g104700.4;Solyc03g097160.4;Solyc02g…
	ko00071	Fatty acid degradation	44	0.520819	1.69433	0.00320513	0.0113023	5069	Solyc08g078400.3;Solyc07g019670.4;Solyc02g086970.4;Solyc03g044200.3;Solyc08g068390.3;Solyc05g005700.4;Solyc09g061840.4;Solyc05g017760.4;Solyc08g082280.4;Solyc01g099100.4;Solyc08g083280.3;Solyc09g091470.3;Solyc12g099440.3;Solyc05g150130.1;Solyc03g114150.3;Solyc12g094500.3;Solyc10g008110.4;Solyc01g011510.4;Solyc06g009160.4;Solanum_lycopersicum_newGene_345;Solyc05g054370.2;Solyc12g007170.3;Solyc09g0…
	ko04140	Regulation of autophagy	32	0.586931	1.81785	0.00324149	0.0113023	4478	Solyc08g067310.1;Solyc01g068490.4;Solyc11g005660.2;Solyc12g098910.2;Solyc02g072530.3;Solyc05g053210.4;Solyc02g091430.4;Solyc06g034160.3;Solyc06g068450.3;Solyc08g078820.3;Solyc06g072980.4;Solyc09g011320.3;Solyc11g062410.3;Solyc10g084930.2;Solyc04g012170.4
