# Supplementary material for: Gene enrichment and co-expression analysis shed light on transcriptional responses to Ralstonia solanacearum in tomato
Source: BMC Genomics. 2023 Mar 29;24:159. doi: 10.1186/s12864-023-09237-0 (PMC10061692; doi:10.1186/s12864-023-09237-0)
Supplement: Supplementary file 7 — Additional file 7: Table S6. Prediction and expression of 32 core-enriched interacting DEGs [file 12864_2023_9237_MOESM7_ESM.xlsx]

## Sheet: Table S6
Table S6 Prediction and expression of 32 core-enriched interacting DEGs
KEGG_pathway	Gene ID	RC_vs_RT FDR	RC_vs_RT log2FC	RC_vs_RT regulated	SC_vs_ST FDR	SC_vs_ST log2FC	SC_vs_ST regulated	NR
Plant-pathogen interaction (ko04626)	Solyc01g073985.1	0.000466211	0.947474	normal	1.41625e-05	1.07906	up	PREDICTED: disease resistance protein RPM1-like isoform X1 [Solanum pennellii]
Pyruvate metabolism (ko00620)	Solyc01g080460.3	1.41428e-112	3.60483	up	4.92912e-07	1.80208	up	PREDICTED: pyruvate, phosphate dikinase, chloroplastic [Solanum lycopersicum]
Steroid biosynthesis (ko00100)	Solyc01g091320.3	1.97124e-08	0.803159	normal	2.80536e-29	1.67694	up	PREDICTED: methylsterol monooxygenase 1-1-like [Solanum lycopersicum]
Fatty acid degradation (ko00071); Fatty acid metabolism (ko01212)	Solyc01g095750.2	0.000128654	-1.54207	down	--	--	--	PREDICTED: long chain acyl-CoA synthetase 4-like [Solanum lycopersicum]
Plant-pathogen interaction (ko04626)	Solyc02g031790.3	0.000995738	1.3899	up	--	--	--	PREDICTED: probable LRR receptor-like serine/threonine-protein kinase At3g47570 [Solanum lycopersicum]
Plant-pathogen interaction (ko04626)	Solyc02g068820.3	1.92774e-14	1.29794	up	1.41395e-12	2.27719	up	PREDICTED: LRR receptor-like serine/threonine-protein kinase EFR [Solanum lycopersicum]
Plant-pathogen interaction (ko04626)	Solyc02g070890.3	5.45488e-06	1.04894	up	1.66418e-05	0.892873	normal	PREDICTED: LRR receptor-like serine/threonine-protein kinase FLS2 [Solanum lycopersicum]
Steroid biosynthesis (ko00100)	Solyc02g086180.4	1.14033e-17	1.23885	up	2.58495e-35	1.59447	up	PREDICTED: delta(7)-sterol-C5(6)-desaturase [Solanum tuberosum]
Fatty acid degradation (ko00071); Histidine metabolism (ko00340); Pyruvate metabolism (ko00620)	Solyc02g086970.4	1.28224e-09	1.33432	up	1.09922e-12	0.838042	normal	PREDICTED: aldehyde dehydrogenase family 2 member B7, mitochondrial [Solanum lycopersicum]
Phenylalanine metabolism (ko00360); Phenylpropanoid biosynthesis (ko00940)	Solyc03g097030.3	3.32439e-12	1.15954	up	1.20092e-27	1.39715	up	4-coumarate--CoA ligase [Solanum lycopersicum]
Plant-pathogen interaction (ko04626)	Solyc04g058170.1	--	--	--	0.00425069	1.08259	up	PREDICTED: probable calcium-binding protein CML44 [Solanum lycopersicum]
Histidine metabolism (ko00340)	Solyc04g071140.3	3.422e-40	1.23862	up	7.52478e-21	1.16165	up	PREDICTED: serine decarboxylase [Solanum lycopersicum]
Pyruvate metabolism (ko00620)	Solyc05g050120.3	8.48502e-07	0.690509	normal	2.11021e-19	1.17884	up	cytosolic NADP-malic enzyme [Solanum lycopersicum]
Plant-pathogen interaction (ko04626)	Solyc05g050380.4	1.40173e-09	1.01797	up	1.20107e-15	1.63455	up	PREDICTED: cyclic nucleotide-gated ion channel 1 isoform X2 [Solanum lycopersicum]
Steroid biosynthesis (ko00100)	Solyc06g005750.3	3.94298e-09	0.694512	normal	1.30394e-24	1.28923	up	PREDICTED: methylsterol monooxygenase 2-2 isoform X2 [Solanum lycopersicum]
Plant hormone signal transduction (ko04075)	Solyc06g051940.4	0.000895348	1.21846	up	0.252051	0.490746	normal	protein phosphatase 2C [Solanum lycopersicum]
Steroid biosynthesis (ko00100)	Solyc06g074090.3	0.0179593	0.444407	normal	1.26686e-14	1.05692	up	PREDICTED: 7-dehydrocholesterol reductase [Solanum lycopersicum]
Plant-pathogen interaction (ko04626)	Solyc06g075550.3	0.257297	-0.319538	normal	2.70026e-06	1.06532	up	PREDICTED: serine/threonine-protein kinase CDL1-like [Solanum lycopersicum]
Plant-pathogen interaction (ko04626)	Solyc07g008620.1	0.000114284	1.55912	up	--	--	--	RecName: Full=Receptor-like protein EIX1; AltName: Full=EIX receptor 1; Flags: Precursor
Histidine metabolism (ko00340)	Solyc08g006740.3	--	--	--	1.51653e-08	1.45298	up	aromatic amino acid decarboxylase 2 [Solanum lycopersicum]
Fatty acid biosynthesis (ko00061); Fatty acid degradation (ko00071); Fatty acid metabolism (ko01212)	Solyc08g008310.3	1.381e-05	-1.51688	down	--	--	--	PREDICTED: long chain acyl-CoA synthetase 4-like [Solanum lycopersicum]
Histidine metabolism (ko00340)	Solyc08g066220.4	0.00036602	0.993421	normal	6.443e-06	1.33267	up	PREDICTED: histidine decarboxylase-like [Solanum lycopersicum]
Histidine metabolism (ko00340)	Solyc08g068665.1	4.44319e-05	1.05113	up	0.000345948	1.0308	up	PREDICTED: histidine decarboxylase-like [Solanum lycopersicum]
Histidine metabolism (ko00340)	Solyc08g068680.4	0.00163305	1.24571	up	--	--	--	aromatic amino acid decarboxylase 1A [Solanum lycopersicum]
Pyruvate metabolism (ko00620)	Solyc08g077180.3	0.269031	0.24211	normal	7.53842e-10	1.00468	up	PREDICTED: pyruvate kinase isozyme G, chloroplastic [Solanum lycopersicum]
Fatty acid degradation (ko00071); Fatty acid metabolism (ko01212)	Solyc08g078400.3	2.30481e-06	1.15705	up	0.0005618	1.13759	up	peroxisomal acyl-CoA oxidase 1B [Solanum lycopersicum]
Flavonoid biosynthesis (ko00941)	Solyc09g091510.3	1.16691e-30	1.94288	up	3.61946e-71	2.19219	up	chalcone synthase 1 [Solanum lycopersicum]
Starch and sucrose metabolism (ko00500)	Solyc11g045110.3	6.19198e-08	1.24636	up	4.21302e-09	1.25628	up	PREDICTED: probable sucrose-phosphate synthase 4 [Solanum lycopersicum]
Plant hormone signal transduction (ko04075)	Solyc11g070150.2	1.52597e-05	1.57168	up	7.28107e-05	1.40331	up	PREDICTED: histidine-containing phosphotransfer protein 4 [Solanum lycopersicum]
Fatty acid biosynthesis (ko00061); Fatty acid degradation (ko00071); Fatty acid metabolism (ko01212)	Solyc12g009040.3	0.00127429	-1.16194	down	0.997211	0.00144944	normal	PREDICTED: LOW QUALITY PROTEIN: long chain acyl-CoA synthetase 8-like [Solanum lycopersicum]
Plant hormone signal transduction (ko04075)	Solyc12g095970.3	0.00582657	1.10264	up	0.0341796	0.750078	normal	PREDICTED: abscisic acid receptor PYL2-like [Solanum lycopersicum]
Fatty acid elongation (ko00062); Fatty acid metabolism (ko01212)	Solyc12g096780.2	0.000864686	-1.32607	down	1.31962e-07	1.15837	up	PREDICTED: probable trans-2-enoyl-CoA reductase, mitochondrial [Solanum lycopersicum]
